# Supplementary material for: Nuclear RNA Decay Pathways Aid Rapid Remodeling of Gene Expression in Yeast
Source: Mol Cell. 2017 Mar 2;65(5):787–800.e5. doi: 10.1016/j.molcel.2017.01.005 (PMC5344683; doi:10.1016/j.molcel.2017.01.005)
Supplement: Table S1. The Raw Data Used to Generate Figure 1C, Related to Figure 1 [file mmc2.xlsx]

## Sheet: Sheet1
	mock	4 min #1	4 min #2	8 min #1	8 min #2		RPGs		Ribosome biogenesis		Heat shock		Glycolysis		Glycogen synthesis
BTN2	0.234995	4.70256	4.57313	5.92595	6.55404		BTN2		BTN2		BTN2		BTN2		BTN2
HSP42	-0.0693758	4.90755	4.94418	5.94395	6.45912		HSP42		HSP42		HSP42		HSP42		HSP42
SPI1	0.874465	4.37261	4.62524	5.39326	6.10935		SPI1		SPI1		SPI1		SPI1		SPI1
HSP30	-0.694637	3.0923	3.53783	5.40636	5.77734		HSP30		HSP30		HSP30		HSP30		HSP30
HSP104	-0.360834	3.69219	3.65802	4.8712	5.61976		HSP104		HSP104		HSP104		HSP104		HSP104
HSP78	-0.612261	3.60353	3.33565	4.53806	4.8767		HSP78		HSP78		HSP78		HSP78		HSP78
CMK2	-0.22584	2.27029	2.86562	4.43424	4.52524		CMK2		CMK2		CMK2		CMK2		CMK2
TMA10	0.525507	2.71321	3.02018	3.93979	4.82985		TMA10		TMA10		TMA10		TMA10		TMA10
HXK1	-0.426607	3.47128	3.48453	3.77326	4.47648		HXK1		HXK1		HXK1		HXK1		HXK1
HXT7	-0.551291	3.13564	2.86949	3.48557	4.76219		HXT7		HXT7		HXT7		HXT7		HXT7
HSP82	0.00867192	2.95473	2.80886	3.69563	4.49565		HSP82		HSP82		HSP82		HSP82		HSP82
HXT6	-0.980912	2.92386	2.76234	3.38001	4.7076		HXT6		HXT6		HXT6		HXT6		HXT6
GSY1	-1.65951	2.80535	2.74743	3.36249	4.54608		GSY1		GSY1		GSY1		GSY1		GSY1
APJ1	0.325653	2.48097	2.53189	3.78312	4.09986		APJ1		APJ1		APJ1		APJ1		APJ1
SSA4	-0.600337	1.46671	1.77924	3.04129	4.84066		SSA4		SSA4		SSA4		SSA4		SSA4
TSL1	-1.27392	2.91558	2.94254	3.8367	4.03419		TSL1		TSL1		TSL1		TSL1		TSL1
RTC3	-0.564971	2.4773	2.63061	3.46255	4.27399		RTC3		RTC3		RTC3		RTC3		RTC3
PIN3	-0.110276	2.26612	2.14856	3.52179	4.12391		PIN3		PIN3		PIN3		PIN3		PIN3
HSP26	-0.874316	2.58988	2.48591	3.18169	4.46185		HSP26		HSP26		HSP26		HSP26		HSP26
SSA1	0.0278572	2.60653	2.42937	3.33912	4.15266		SSA1		SSA1		SSA1		SSA1		SSA1
PNC1	-0.685992	2.89548	2.87168	3.82731	3.65406		PNC1		PNC1		PNC1		PNC1		PNC1
GPM2	-0.167599	3.18463	3.74284	3.88336	3.56628		GPM2		GPM2		GPM2		GPM2		GPM2
GLK1	-0.691542	2.98258	2.85763	3.43133	4.00209		GLK1		GLK1		GLK1		GLK1		GLK1
SSE2	-0.334306	1.23453	2.20184	3.24104	3.92396		SSE2		SSE2		SSE2		SSE2		SSE2
GPH1	-1.15511	1.99478	2.1643	2.6321	4.51256		GPH1		GPH1		GPH1		GPH1		GPH1
GSY2	-0.396664	2.19482	2.27887	3.13352	3.945		GSY2		GSY2		GSY2		GSY2		GSY2
GLC3	-1.11256	2.27904	2.50387	3.28844	3.77508		GLC3		GLC3		GLC3		GLC3		GLC3
PGM2	-0.833052	2.58629	2.50889	3.07857	3.9599		PGM2		PGM2		PGM2		PGM2		PGM2
FES1	0.321649	2.71017	2.44094	3.46875	3.56556		FES1		FES1		FES1		FES1		FES1
DIA1	0.930794	1.3408	1.90668	3.52651	3.47247		DIA1		DIA1		DIA1		DIA1		DIA1
SIS1	0.00279144	2.37528	2.23163	3.16586	3.7769		SIS1		SIS1		SIS1		SIS1		SIS1
HOR7	-0.0459269	2.27388	2.34742	3.37759	3.38177		HOR7		HOR7		HOR7		HOR7		HOR7
EMI2	-0.74593	2.53081	2.69393	2.92661	3.80666		EMI2		EMI2		EMI2		EMI2		EMI2
RGI1	-0.824878	2.22363	1.72614	2.68642	3.96646		RGI1		RGI1		RGI1		RGI1		RGI1
CUP1-1	-0.0608465	1.59041	1.12416	2.54583	4.06398		CUP1-1		CUP1-1		CUP1-1		CUP1-1		CUP1-1
SSA2	0.0686994	2.36321	2.12126	3.00028	3.54293		SSA2		SSA2		SSA2		SSA2		SSA2
CUP1-2	0.140379	1.73375	0.983238	2.5153	4.02054		CUP1-2		CUP1-2		CUP1-2		CUP1-2		CUP1-2
NCE103	2.31114	3.18015	3.13422	3.59918	2.82088		NCE103		NCE103		NCE103		NCE103		NCE103
TDH1	-0.377778	2.75936	2.31036	2.79188	3.60872		TDH1		TDH1		TDH1		TDH1		TDH1
HAP4	-0.843814	2.45363	2.58842	3.07122	3.24466		HAP4		HAP4		HAP4		HAP4		HAP4
ENO1	-0.283907	2.67849	2.22759	2.89714	3.41465		ENO1		ENO1		ENO1		ENO1		ENO1
STI1	0.624503	2.26009	2.30854	3.06573	3.21431		STI1		STI1		STI1		STI1		STI1
ZPR1	0.461888	2.12538	1.9745	3.13761	3.12126		ZPR1		ZPR1		ZPR1		ZPR1		ZPR1
AIM17	-0.240021	1.96114	1.73868	2.93573	3.20219		AIM17		AIM17		AIM17		AIM17		AIM17
ICY2	0.369474	2.58942	2.33203	3.08065	2.96118		ICY2		ICY2		ICY2		ICY2		ICY2
TPS2	-0.635892	2.06935	2.08432	2.64943	3.31728		TPS2		TPS2		TPS2		TPS2		TPS2
CPR6	0.477944	1.78433	2.11995	2.99662	2.94021		CPR6		CPR6		CPR6		CPR6		CPR6
PYK2	-0.312833	2.21478	2.32981	2.74578	3.15774		PYK2		PYK2		PYK2		PYK2		PYK2
STF1	-0.403483	2.82613	2.69824	2.82804	3.03494		STF1		STF1		STF1		STF1		STF1
RTS3	0.925778	1.98157	2.065	2.88141	2.85874		RTS3		RTS3		RTS3		RTS3		RTS3
TPS1	-0.111826	1.61409	2.00121	2.77956	2.91748		TPS1		TPS1		TPS1		TPS1		TPS1
STF2	-0.911539	1.5338	1.54797	2.43547	3.26122		STF2		STF2		STF2		STF2		STF2
YET2	0.0926057	1.32835	1.74271	2.70515	2.97303		YET2		YET2		YET2		YET2		YET2
PRB1	0.0791788	1.67236	2.23135	2.81798	2.80124		PRB1		PRB1		PRB1		PRB1		PRB1
GPD1	0.134736	2.37181	2.38099	2.85771	2.67099		GPD1		GPD1		GPD1		GPD1		GPD1
GRE3	-0.0852627	1.90081	1.93309	2.92146	2.56836		GRE3		GRE3		GRE3		GRE3		GRE3
SDS24	-0.735451	1.93228	2.41788	2.5852	2.84642		SDS24		SDS24		SDS24		SDS24		SDS24
CUR1	-0.195281	1.12453	2.04235	2.67292	2.74139		CUR1		CUR1		CUR1		CUR1		CUR1
HXT2	1.19286	0.336351	1.29162	2.11914	3.19308		HXT2		HXT2		HXT2		HXT2		HXT2
LST8	-0.166362	1.16008	1.26828	2.30737	2.95842		LST8		LST8		LST8		LST8		LST8
KAR2	0.233342	1.97311	1.82781	2.45754	2.79828		KAR2		KAR2		KAR2		KAR2		KAR2
GAD1	-0.434885	1.47727	1.87672	2.45002	2.68714		GAD1		GAD1		GAD1		GAD1		GAD1
MHP1	-0.427446	1.33249	1.6348	2.27914	2.83915		MHP1		MHP1		MHP1		MHP1		MHP1
MSC1	0.153107	1.34433	1.72202	2.17164	2.94137		MSC1		MSC1		MSC1		MSC1		MSC1
HSP60	0.439035	1.95406	2.22152	2.53917	2.55724		HSP60		HSP60		HSP60		HSP60		HSP60
YAK1	0.124248	1.44406	2.11249	2.40915	2.60064		YAK1		YAK1		YAK1		YAK1		YAK1
MDJ1	0.150018	1.90348	1.95193	2.53355	2.45093		MDJ1		MDJ1		MDJ1		MDJ1		MDJ1
UGP1	-0.0854189	2.03527	1.8902	2.42463	2.53859		UGP1		UGP1		UGP1		UGP1		UGP1
ALD4	0.993023	1.84194	2.1706	2.0565	2.8583		ALD4		ALD4		ALD4		ALD4		ALD4
SSE1	0.593826	1.55732	1.70438	2.38356	2.52579		SSE1		SSE1		SSE1		SSE1		SSE1
MTH1	-0.472126	1.7495	2.05802	1.94953	2.87622		MTH1		MTH1		MTH1		MTH1		MTH1
YPK2	-0.101305	1.46467	1.67782	2.19832	2.61683		YPK2		YPK2		YPK2		YPK2		YPK2
UBC4	0.311562	1.75464	1.69888	2.61219	2.1852		UBC4		UBC4		UBC4		UBC4		UBC4
PBI2	-0.0920923	1.57564	1.86292	2.72251	1.99793		PBI2		PBI2		PBI2		PBI2		PBI2
OPI10	-0.136127	1.81927	1.62482	2.38339	2.29713		OPI10		OPI10		OPI10		OPI10		OPI10
CIT2	1.09757	1.57816	1.53101	1.8902	2.77887		CIT2		CIT2		CIT2		CIT2		CIT2
TYE7	0.529855	1.66063	1.61838	2.37609	2.27289		TYE7		TYE7		TYE7		TYE7		TYE7
GLN1	0.106268	1.27695	1.41044	1.9845	2.5649		GLN1		GLN1		GLN1		GLN1		GLN1
PGK1	0.191654	1.91015	1.56498	2.19658	2.34822		PGK1		PGK1		PGK1		PGK1		PGK1
SSC1	0.292874	1.8918	2.03026	2.37838	2.12337		SSC1		SSC1		SSC1		SSC1		SSC1
RCN2	-0.141866	1.26367	1.55201	2.45178	1.96725		RCN2		RCN2		RCN2		RCN2		RCN2
EDC2	0.104895	2.69888	2.21732	2.78109	1.62801		EDC2		EDC2		EDC2		EDC2		EDC2
ECL1	0.769859	0.797313	0.871636	1.95357	2.43676		ECL1		ECL1		ECL1		ECL1		ECL1
AHA1	0.201563	1.24126	1.49394	2.1251	2.26402		AHA1		AHA1		AHA1		AHA1		AHA1
HSC82	0.448328	1.83301	1.45156	1.97958	2.31438		HSC82		HSC82		HSC82		HSC82		HSC82
GGA1	-0.259486	1.65267	1.73438	2.00347	2.25249		GGA1		GGA1		GGA1		GGA1		GGA1
ADR1	0.331677	1.10342	1.9277	1.65257	2.56996		ADR1		ADR1		ADR1		ADR1		ADR1
ORM2	0.304901	1.46089	1.60713	2.45574	1.7482		ORM2		ORM2		ORM2		ORM2		ORM2
SDH1	0.0567511	0.80952	1.74056	1.85139	2.29426		SDH1		SDH1		SDH1		SDH1		SDH1
LSP1	0.119185	1.54136	1.54058	1.96912	2.17612		LSP1		LSP1		LSP1		LSP1		LSP1
TPK2	-0.162359	1.37085	1.4269	2.15704	1.98516		TPK2		TPK2		TPK2		TPK2		TPK2
ERV2	1.07715	1.38698	1.70783	1.42357	2.66479		ERV2		ERV2		ERV2		ERV2		ERV2
ENO2	0.0170388	1.83289	1.35425	1.91171	2.16847		ENO2		ENO2		ENO2		ENO2		ENO2
CIT1	0.421265	1.6742	1.71738	1.97186	2.10756		CIT1		CIT1		CIT1		CIT1		CIT1
PYC1	0.947446	1.52379	1.64077	1.86823	2.1839		PYC1		PYC1		PYC1		PYC1		PYC1
HOR2	-0.0317076	1.22397	1.75616	1.76095	2.28914		HOR2		HOR2		HOR2		HOR2		HOR2
AHP1	0.710684	1.54232	1.40968	1.98898	2.06046		AHP1		AHP1		AHP1		AHP1		AHP1
ALD3	-0.324372	0.765955	0.870914	1.54921	2.49907		ALD3		ALD3		ALD3		ALD3		ALD3
GDH1	0.345796	1.12054	1.06833	1.34168	2.63968		GDH1		GDH1		GDH1		GDH1		GDH1
UBI4	-0.267696	1.60313	1.48987	1.63291	2.32942		UBI4		UBI4		UBI4		UBI4		UBI4
CPR1	0.339661	1.3605	1.39628	1.97872	1.97804		CPR1		CPR1		CPR1		CPR1		CPR1
SGT2	0.244885	1.33502	1.39276	2.04962	1.89649		SGT2		SGT2		SGT2		SGT2		SGT2
MBF1	-0.223724	1.64089	1.29622	1.88207	2.05929		MBF1		MBF1		MBF1		MBF1		MBF1
ATG8	-0.442343	2.19394	1.3861	1.69376	2.23163		ATG8		ATG8		ATG8		ATG8		ATG8
TPK1	-0.855687	0.675627	1.41881	1.78117	2.14216		TPK1		TPK1		TPK1		TPK1		TPK1
POR1	-0.0127675	1.35951	1.94311	2.16974	1.74115		POR1		POR1		POR1		POR1		POR1
ACH1	0.378718	1.18006	1.13845	1.72461	2.18514		ACH1		ACH1		ACH1		ACH1		ACH1
GYP7	0.335985	0.527689	0.932725	1.61283	2.2719		GYP7		GYP7		GYP7		GYP7		GYP7
KIN82	-0.560667	1.21857	1.46714	1.7798	2.07939		KIN82		KIN82		KIN82		KIN82		KIN82
TDH3	0.117637	1.85574	1.21204	1.86436	1.98019		TDH3		TDH3		TDH3		TDH3		TDH3
TDH2	-0.115558	1.88651	1.2437	1.80273	2.03782		TDH2		TDH2		TDH2		TDH2		TDH2
GPA2	0.111614	0.925895	1.08437	1.68145	2.12954		GPA2		GPA2		GPA2		GPA2		GPA2
GIS1	0.140279	1.30701	1.31264	1.64008	2.16172		GIS1		GIS1		GIS1		GIS1		GIS1
TIP1	-0.0147211	0.542587	1.47964	2.07781	1.70184		TIP1		TIP1		TIP1		TIP1		TIP1
TPS3	-0.159764	1.06186	1.24373	1.62765	2.15174		TPS3		TPS3		TPS3		TPS3		TPS3
BDH2	0.102684	1.44946	1.73093	1.79418	1.9342		BDH2		BDH2		BDH2		BDH2		BDH2
RAS2	0.149363	1.44571	1.3821	1.74508	1.97344		RAS2		RAS2		RAS2		RAS2		RAS2
VPS62	0.640447	0.81642	1.41975	1.93599	1.76743		VPS62		VPS62		VPS62		VPS62		VPS62
SUR1	0.131352	0.802774	1.10147	1.86182	1.82763		SUR1		SUR1		SUR1		SUR1		SUR1
HAC1	0.187315	1.53663	1.6912	1.96471	1.71137		HAC1		HAC1		HAC1		HAC1		HAC1
TAH11	0.167815	1.25789	1.35434	1.7292	1.93372		TAH11		TAH11		TAH11		TAH11		TAH11
TPO2	-0.86052	1.43232	1.94335	2.08261	1.5779		TPO2		TPO2		TPO2		TPO2		TPO2
PMC1	-0.0213492	0.969837	1.61529	1.94274	1.68011		PMC1		PMC1		PMC1		PMC1		PMC1
RFS1	-0.373642	1.71268	1.33905	1.74111	1.86215		RFS1		RFS1		RFS1		RFS1		RFS1
AGP1	-0.161551	1.11352	1.38044	1.4638	2.12853		AGP1		AGP1		AGP1		AGP1		AGP1
PIR1	0.32356	1.73895	2.05516	1.78648	1.78939		PIR1		PIR1		PIR1		PIR1		PIR1
ARA1	0.524607	0.998926	1.40274	1.64017	1.93516		ARA1		ARA1		ARA1		ARA1		ARA1
ERO1	0.218828	0.402175	0.843574	1.64718	1.92548		ERO1		ERO1		ERO1		ERO1		ERO1
FAA1	-0.491269	1.13835	1.4579	1.65325	1.85075		FAA1		FAA1		FAA1		FAA1		FAA1
DDR48	0.632155	1.23925	1.36381	1.70665	1.79674		DDR48		DDR48		DDR48		DDR48		DDR48
CMK1	-0.14575	0.589097	0.851597	1.54158	1.94273		CMK1		CMK1		CMK1		CMK1		CMK1
QCR8	-0.72094	1.16753	0.890946	1.62922	1.82671		QCR8		QCR8		QCR8		QCR8		QCR8
GRX1	0.0810086	1.21795	1.46265	1.63796	1.81641		GRX1		GRX1		GRX1		GRX1		GRX1
VID24	0.581751	1.24065	1.36505	1.7072	1.73477		VID24		VID24		VID24		VID24		VID24
SAC6	0.0943156	0.972019	1.40224	1.82275	1.61913		SAC6		SAC6		SAC6		SAC6		SAC6
LSB1	0.378697	1.92863	1.68508	2.05619	1.3468		LSB1		LSB1		LSB1		LSB1		LSB1
SED1	-0.491536	1.48588	1.88766	1.8771	1.50863		SED1		SED1		SED1		SED1		SED1
VID30	0.0785104	0.671338	1.03061	1.3065	2.07765		VID30		VID30		VID30		VID30		VID30
HXT4	-1.74148	1.27494	1.1113	1.32596	2.05619		HXT4		HXT4		HXT4		HXT4		HXT4
HRK1	-0.186341	0.994762	1.32227	1.86782	1.50304		HRK1		HRK1		HRK1		HRK1		HRK1
DCS1	-0.349161	0.88576	1.42927	1.58448	1.7776		DCS1		DCS1		DCS1		DCS1		DCS1
GPM1	0.252945	1.56024	1.08988	1.6224	1.73616		GPM1		GPM1		GPM1		GPM1		GPM1
PUN1	0.773445	0.947991	0.843073	1.32632	1.98615		PUN1		PUN1		PUN1		PUN1		PUN1
PTR2	-1.32244	0.486411	0.643154	1.89663	1.37902		PTR2		PTR2		PTR2		PTR2		PTR2
ICY1	0.0579896	1.17007	0.965699	1.65595	1.61418		ICY1		ICY1		ICY1		ICY1		ICY1
PLB1	0.207152	0.812716	1.29139	1.76883	1.47976		PLB1		PLB1		PLB1		PLB1		PLB1
DIC1	0.410239	0.87705	0.875473	1.21963	2.02423		DIC1		DIC1		DIC1		DIC1		DIC1
BCY1	0.205951	1.46962	1.65009	1.50395	1.73196		BCY1		BCY1		BCY1		BCY1		BCY1
YAR1	0.630936	-0.000599366	0.188529	1.14411	2.07922		YAR1		YAR1		YAR1		YAR1		YAR1
DLD3	0.892327	0.975097	1.15861	1.50261	1.70319		DLD3		DLD3		DLD3		DLD3		DLD3
MDG1	-0.0206159	1.6946	1.32789	1.75809	1.44101		MDG1		MDG1		MDG1		MDG1		MDG1
XKS1	-0.0100397	0.742085	1.3513	1.47895	1.67393		XKS1		XKS1		XKS1		XKS1		XKS1
IRA2	0.0907876	0.82341	1.07708	1.5746	1.57429		IRA2		IRA2		IRA2		IRA2		IRA2
AGP2	0.488177	0.85881	1.42997	1.43603	1.70994		AGP2		AGP2		AGP2		AGP2		AGP2
APA1	0.0996802	0.964924	1.11986	1.75425	1.34657		APA1		APA1		APA1		APA1		APA1
HAL5	0.0325983	0.628791	0.913232	1.30841	1.77374		HAL5		HAL5		HAL5		HAL5		HAL5
HHF1	0.35577	1.2446	1.14083	1.14263	1.93313		HHF1		HHF1		HHF1		HHF1		HHF1
RCK2	0.256091	-0.0243292	0.752695	1.39593	1.66071		RCK2		RCK2		RCK2		RCK2		RCK2
RDL1	-0.107972	1.63195	1.3458	1.58736	1.4661		RDL1		RDL1		RDL1		RDL1		RDL1
YSA1	-0.0535218	0.96967	0.837064	1.31476	1.73464		YSA1		YSA1		YSA1		YSA1		YSA1
JSN1	-0.0760949	1.12824	1.19327	1.4208	1.62536		JSN1		JSN1		JSN1		JSN1		JSN1
ARE2	0.305645	0.785495	1.06344	1.34021	1.67303		ARE2		ARE2		ARE2		ARE2		ARE2
CTH1	0.206034	1.45333	1.36018	1.99509	1.01642		CTH1		CTH1		CTH1		CTH1		CTH1
TFS1	-0.721438	1.9318	1.52351	1.58398	1.42362		TFS1		TFS1		TFS1		TFS1		TFS1
FBA1	0.217257	1.43226	1.07074	1.4922	1.51465		FBA1		FBA1		FBA1		FBA1		FBA1
SHE4	0.271121	1.4654	1.33854	1.69824	1.30818		SHE4		SHE4		SHE4		SHE4		SHE4
YRO2	-1.68256	0.859638	1.15115	1.75101	1.24128		YRO2		YRO2		YRO2		YRO2		YRO2
CAD1	0.32758	0.734373	0.907236	1.07818	1.88336		CAD1		CAD1		CAD1		CAD1		CAD1
SUB1	0.897118	0.675033	0.852603	1.36311	1.58393		SUB1		SUB1		SUB1		SUB1		SUB1
GID8	-0.233747	1.08606	1.10667	1.31452	1.60336		GID8		GID8		GID8		GID8		GID8
PEP12	-0.0633665	0.421866	0.567762	1.25809	1.65151		PEP12		PEP12		PEP12		PEP12		PEP12
GPD2	0.899769	0.944821	0.978947	1.23522	1.6342		GPD2		GPD2		GPD2		GPD2		GPD2
HST2	-0.0671725	0.552197	1.06415	1.56171	1.29949		HST2		HST2		HST2		HST2		HST2
KNS1	-0.0621809	1.13564	1.34705	1.62954	1.22238		KNS1		KNS1		KNS1		KNS1		KNS1
TDA1	0.232797	0.723021	1.03053	1.1125	1.72066		TDA1		TDA1		TDA1		TDA1		TDA1
RME1	0.604364	1.63729	1.40152	1.40641	1.41948		RME1		RME1		RME1		RME1		RME1
HHF2	0.297066	0.991166	0.859837	1.11196	1.71266		HHF2		HHF2		HHF2		HHF2		HHF2
JIP4	0.0405211	1.02659	1.29914	1.36838	1.44723		JIP4		JIP4		JIP4		JIP4		JIP4
RVS161	0.407758	0.561056	1.18183	1.51897	1.295		RVS161		RVS161		RVS161		RVS161		RVS161
WTM1	-0.296789	1.04648	1.46373	1.65519	1.14635		WTM1		WTM1		WTM1		WTM1		WTM1
PSK1	0.119243	0.933817	1.28862	1.53009	1.26816		PSK1		PSK1		PSK1		PSK1		PSK1
YSC84	-0.815443	0.646386	0.693718	1.05936	1.72847		YSC84		YSC84		YSC84		YSC84		YSC84
HHT2	0.345588	1.23005	0.829386	1.18641	1.59871		HHT2		HHT2		HHT2		HHT2		HHT2
NDI1	0.110321	1.26425	1.34104	1.43885	1.33604		NDI1		NDI1		NDI1		NDI1		NDI1
PDI1	0.360483	0.997321	1.28037	1.6049	1.16798		PDI1		PDI1		PDI1		PDI1		PDI1
IML2	-0.554442	0.146457	0.615059	0.960659	1.77964		IML2		IML2		IML2		IML2		IML2
HCH1	-0.0220144	0.597355	0.609753	1.33817	1.38928		HCH1		HCH1		HCH1		HCH1		HCH1
VHS1	-0.487185	-0.243727	0.893861	1.13111	1.59164		VHS1		VHS1		VHS1		VHS1		VHS1
SKS1	0.326496	0.86081	1.41348	1.63804	1.08199		SKS1		SKS1		SKS1		SKS1		SKS1
DIP5	0.890171	1.07862	1.08026	1.05072	1.62673		DIP5		DIP5		DIP5		DIP5		DIP5
ILV2	0.533517	0.483304	0.903951	1.37887	1.29519		ILV2		ILV2		ILV2		ILV2		ILV2
NTH1	0.189548	0.93589	1.11826	1.36124	1.28277		NTH1		NTH1		NTH1		NTH1		NTH1
ATP2	0.418465	1.05328	1.37704	1.27267	1.36676		ATP2		ATP2		ATP2		ATP2		ATP2
CHS1	0.151053	0.665878	0.969024	1.22544	1.41193		CHS1		CHS1		CHS1		CHS1		CHS1
COQ6	-0.184186	1.00317	0.945916	1.19128	1.43927		COQ6		COQ6		COQ6		COQ6		COQ6
PST2	-0.130255	1.44036	1.35224	1.39185	1.22162		PST2		PST2		PST2		PST2		PST2
STE13	0.199308	1.06801	1.35213	1.71088	0.900762		STE13		STE13		STE13		STE13		STE13
ADH1	0.149802	1.16837	0.933243	1.29552	1.30545		ADH1		ADH1		ADH1		ADH1		ADH1
ADI1	0.096769	0.722681	0.725619	1.15412	1.44313		ADI1		ADI1		ADI1		ADI1		ADI1
OM45	-0.0166258	0.625111	0.973824	0.940508	1.65445		OM45		OM45		OM45		OM45		OM45
ATG21	0.313025	0.70907	1.00392	1.3427	1.25118		ATG21		ATG21		ATG21		ATG21		ATG21
MRP8	-0.228596	-0.202969	0.935128	1.37956	1.21262		MRP8		MRP8		MRP8		MRP8		MRP8
OLE1	0.525727	0.894668	1.19485	1.20389	1.36378		OLE1		OLE1		OLE1		OLE1		OLE1
ADE2	-0.474826	0.743897	1.19778	1.20267	1.36117		ADE2		ADE2		ADE2		ADE2		ADE2
UBP2	0.313902	0.716173	1.23288	1.03157	1.51286		UBP2		UBP2		UBP2		UBP2		UBP2
NCE102	-0.0275599	0.684386	1.01271	1.60962	0.933137		NCE102		NCE102		NCE102		NCE102		NCE102
HTB2	0.452367	0.373627	0.897681	1.29742	1.24337		HTB2		HTB2		HTB2		HTB2		HTB2
RHR2	0.766757	0.896656	0.887049	1.51842	1.01152		RHR2		RHR2		RHR2		RHR2		RHR2
ADH2	-0.360911	1.24093	0.778529	0.891679	1.636		ADH2		ADH2		ADH2		ADH2		ADH2
MDY2	0.544339	1.5006	1.24927	1.39636	1.10966		MDY2		MDY2		MDY2		MDY2		MDY2
CCP1	0.0677906	0.896613	0.998437	1.24387	1.23873		CCP1		CCP1		CCP1		CCP1		CCP1
YDJ1	0.593625	0.873594	0.737296	1.21016	1.25524		YDJ1		YDJ1		YDJ1		YDJ1		YDJ1
HSP150	0.0938843	1.25323	1.4122	1.2079	1.24043		HSP150		HSP150		HSP150		HSP150		HSP150
SDH2	-0.278481	1.04133	0.847727	1.16188	1.28002		SDH2		SDH2		SDH2		SDH2		SDH2
ADH5	0.114434	0.596515	0.703075	1.24845	1.17846		ADH5		ADH5		ADH5		ADH5		ADH5
APD1	0.104223	0.345081	0.790962	1.21373	1.21215		APD1		APD1		APD1		APD1		APD1
HSP10	-0.124073	0.593286	0.671214	1.45016	0.974932		HSP10		HSP10		HSP10		HSP10		HSP10
URA8	0.533987	0.0340047	0.713648	1.02819	1.39362		URA8		URA8		URA8		URA8		URA8
PBN1	0.377409	-0.335203	0.751335	1.33872	1.07886		PBN1		PBN1		PBN1		PBN1		PBN1
MNR2	0.193791	0.359272	0.778701	1.1645	1.24615		MNR2		MNR2		MNR2		MNR2		MNR2
OSH2	-0.47211	1.01193	0.801199	1.0435	1.35658		OSH2		OSH2		OSH2		OSH2		OSH2
HTA1	0.383037	1.35843	0.960116	0.81958	1.57204		HTA1		HTA1		HTA1		HTA1		HTA1
IXR1	0.407038	0.448862	1.44502	1.26029	1.12329		IXR1		IXR1		IXR1		IXR1		IXR1
GSC2	0.0394154	0.920433	1.39708	1.18521	1.18472		GSC2		GSC2		GSC2		GSC2		GSC2
RPN4	0.51491	0.767812	0.677641	1.09645	1.27194		RPN4		RPN4		RPN4		RPN4		RPN4
KSP1	0.0941081	0.790136	1.1678	1.21925	1.14531		KSP1		KSP1		KSP1		KSP1		KSP1
VPS13	-0.0671513	0.864093	1.10387	1.1346	1.21927		VPS13		VPS13		VPS13		VPS13		VPS13
AEP3	0.0697083	0.400833	0.340409	0.558989	1.78248		AEP3		AEP3		AEP3		AEP3		AEP3
TFC3	0.355352	0.690928	1.09215	1.01584	1.3039		TFC3		TFC3		TFC3		TFC3		TFC3
HXT3	-0.854892	1.05421	1.07432	0.84496	1.46154		HXT3		HXT3		HXT3		HXT3		HXT3
BBC1	-0.000258354	0.748009	1.12599	1.17163	1.12965		BBC1		BBC1		BBC1		BBC1		BBC1
APE3	0.164554	0.806291	1.3604	1.22748	1.07112		APE3		APE3		APE3		APE3		APE3
SLM1	0.592273	0.152621	1.00069	1.03495	1.26296		SLM1		SLM1		SLM1		SLM1		SLM1
TRX2	0.0196747	0.387739	0.577378	1.30614	0.980888		TRX2		TRX2		TRX2		TRX2		TRX2
CUP2	0.0203896	-0.0787538	0.860054	1.06219	1.20559		CUP2		CUP2		CUP2		CUP2		CUP2
GUT2	0.596747	1.04734	1.16798	1.15387	1.10706		GUT2		GUT2		GUT2		GUT2		GUT2
NAB6	-0.210283	0.951646	1.05526	1.04316	1.19971		NAB6		NAB6		NAB6		NAB6		NAB6
HFD1	-0.767389	0.745065	0.968052	1.21318	1.02483		HFD1		HFD1		HFD1		HFD1		HFD1
BMH1	-0.0551827	0.693984	1.0135	1.12646	1.10734		BMH1		BMH1		BMH1		BMH1		BMH1
SKP1	0.387691	1.205	0.992209	1.07957	1.15369		SKP1		SKP1		SKP1		SKP1		SKP1
CDC19	0.48176	1.16467	1.27362	1.32664	0.895525		CDC19		CDC19		CDC19		CDC19		CDC19
GDB1	-0.930985	0.96073	1.0922	0.878095	1.34238		GDB1		GDB1		GDB1		GDB1		GDB1
HTB1	0.162706	1.34335	0.857893	0.952615	1.26671		HTB1		HTB1		HTB1		HTB1		HTB1
KKQ8	0.0839618	0.706041	0.951339	0.929857	1.2537		KKQ8		KKQ8		KKQ8		KKQ8		KKQ8
CDC48	0.242724	1.02838	1.22643	1.04113	1.14226		CDC48		CDC48		CDC48		CDC48		CDC48
GRH1	0.0963203	1.21543	1.35195	1.08647	1.08558		GRH1		GRH1		GRH1		GRH1		GRH1
PMP3	-0.0829084	0.569045	0.82724	1.26194	0.903385		PMP3		PMP3		PMP3		PMP3		PMP3
LAT1	0.410614	0.60114	0.859106	0.965201	1.19224		LAT1		LAT1		LAT1		LAT1		LAT1
CPS1	0.208944	-0.123324	0.840443	0.782996	1.35786		CPS1		CPS1		CPS1		CPS1		CPS1
APE4	0.0255623	0.896613	1.11636	1.05831	1.06881		APE4		APE4		APE4		APE4		APE4
FBP26	-0.421391	0.701381	0.324047	1.04255	1.08303		FBP26		FBP26		FBP26		FBP26		FBP26
CYR1	-0.158864	0.936731	1.11808	1.10068	1.02176		CYR1		CYR1		CYR1		CYR1		CYR1
STE24	0.36716	0.886739	0.661052	1.0938	1.02511		STE24		STE24		STE24		STE24		STE24
TPO3	-0.263942	0.973405	0.860424	1.41122	0.693853		TPO3		TPO3		TPO3		TPO3		TPO3
ALD6	1.43971	1.21359	1.26866	0.97943	1.11417		ALD6		ALD6		ALD6		ALD6		ALD6
PIL1	-0.00982569	0.500055	0.529793	0.959	1.12963		PIL1		PIL1		PIL1		PIL1		PIL1
MYO3	-0.0992529	1.00643	1.03794	1.0155	1.06615		MYO3		MYO3		MYO3		MYO3		MYO3
MPM1	-0.230276	1.02242	0.918442	1.21147	0.869728		MPM1		MPM1		MPM1		MPM1		MPM1
DAK1	-0.117864	0.986932	0.826371	0.955118	1.11581		DAK1		DAK1		DAK1		DAK1		DAK1
GLG1	-0.317885	1.53514	1.20955	0.897686	1.16898		GLG1		GLG1		GLG1		GLG1		GLG1
CLN3	-0.111098	1.3218	1.30166	1.46531	0.584151		CLN3		CLN3		CLN3		CLN3		CLN3
ASH1	0.0822504	1.23794	1.52762	1.20548	0.829509		ASH1		ASH1		ASH1		ASH1		ASH1
PTK2	-0.00549284	0.739408	0.885303	1.07234	0.945481		PTK2		PTK2		PTK2		PTK2		PTK2
RHO1	0.140126	0.833496	0.811422	1.09904	0.915581		RHO1		RHO1		RHO1		RHO1		RHO1
SYP1	0.10934	0.709257	1.1742	1.13644	0.877909		SYP1		SYP1		SYP1		SYP1		SYP1
ATG19	0.0456793	0.163855	0.637422	0.923121	1.08864		ATG19		ATG19		ATG19		ATG19		ATG19
EGT2	0.464832	1.52378	1.98319	1.55994	0.450854		EGT2		EGT2		EGT2		EGT2		EGT2
DOT6	-0.376115	1.07976	1.07908	0.876091	1.12133		DOT6		DOT6		DOT6		DOT6		DOT6
COX19	0.207581	0.720036	1.34136	1.57358	0.423609		COX19		COX19		COX19		COX19		COX19
SNG1	-0.179415	0.531184	0.449141	0.976623	1.00747		SNG1		SNG1		SNG1		SNG1		SNG1
ATG1	0.297688	0.736142	0.546435	1.1058	0.86986		ATG1		ATG1		ATG1		ATG1		ATG1
LSC2	-0.24932	0.607088	1.00858	0.704363	1.26627		LSC2		LSC2		LSC2		LSC2		LSC2
SNA3	-0.0100263	1.1227	1.17741	1.23368	0.729902		SNA3		SNA3		SNA3		SNA3		SNA3
ISA1	0.222357	0.417153	0.686231	1.15876	0.798799		ISA1		ISA1		ISA1		ISA1		ISA1
HDA2	0.256851	1.32427	1.22843	1.08528	0.866383		HDA2		HDA2		HDA2		HDA2		HDA2
PAM1	-0.223146	0.146051	0.870614	0.945236	0.997181		PAM1		PAM1		PAM1		PAM1		PAM1
TAD2	0.193315	-0.2135	0.16861	1.14276	0.798196		TAD2		TAD2		TAD2		TAD2		TAD2
TGL4	0.383367	0.941182	1.23935	0.995111	0.939498		TGL4		TGL4		TGL4		TGL4		TGL4
NVJ1	0.554202	-0.345667	0.784383	0.390533	1.54294		NVJ1		NVJ1		NVJ1		NVJ1		NVJ1
UBP15	0.184	0.398015	0.79028	0.948217	0.984019		UBP15		UBP15		UBP15		UBP15		UBP15
COX5B	-0.503789	1.17661	1.13016	1.11741	0.812012		COX5B		COX5B		COX5B		COX5B		COX5B
PYC2	0.556191	0.886196	0.841362	0.70196	1.22662		PYC2		PYC2		PYC2		PYC2		PYC2
MAE1	0.286156	0.826091	1.32149	1.04956	0.872134		MAE1		MAE1		MAE1		MAE1		MAE1
MSN5	0.246601	0.65952	1.07493	0.964902	0.956773		MSN5		MSN5		MSN5		MSN5		MSN5
ADH3	-0.386404	0.0819275	0.477183	0.732824	1.18794		ADH3		ADH3		ADH3		ADH3		ADH3
VPS21	0.387716	0.69317	0.842328	0.806932	1.11278		VPS21		VPS21		VPS21		VPS21		VPS21
GLC8	0.239756	0.518088	0.908756	0.90238	1.01521		GLC8		GLC8		GLC8		GLC8		GLC8
PCL5	0.906964	0.825325	0.925592	1.12098	0.791932		PCL5		PCL5		PCL5		PCL5		PCL5
BAP2	0.488744	0.682924	0.629799	0.907061	0.991813		BAP2		BAP2		BAP2		BAP2		BAP2
OPT2	-1.19175	-0.374441	0.383385	0.919231	0.976831		OPT2		OPT2		OPT2		OPT2		OPT2
YPS1	0.114857	0.305383	0.727378	1.03596	0.856953		YPS1		YPS1		YPS1		YPS1		YPS1
SDH3	-0.137406	1.54086	1.56528	1.36391	0.526574		SDH3		SDH3		SDH3		SDH3		SDH3
NTH2	-0.176432	0.213767	0.9145	0.729628	1.15729		NTH2		NTH2		NTH2		NTH2		NTH2
RGC1	-0.168656	0.789696	0.915031	0.834196	1.04581		RGC1		RGC1		RGC1		RGC1		RGC1
SOD1	0.560043	0.862779	0.860555	1.08088	0.796965		SOD1		SOD1		SOD1		SOD1		SOD1
SEC7	0.37386	0.652068	1.11444	0.779198	1.07904		SEC7		SEC7		SEC7		SEC7		SEC7
EFB1	-0.036312	0.698535	0.489853	0.977817	0.877446		EFB1		EFB1		EFB1		EFB1		EFB1
MAM3	0.133772	-0.518404	0.800902	0.801809	1.04544		MAM3		MAM3		MAM3		MAM3		MAM3
YCP4	0.444469	1.14537	1.00273	1.1242	0.719658		YCP4		YCP4		YCP4		YCP4		YCP4
RGT1	0.202739	0.575015	1.35556	0.800286	1.02377		RGT1		RGT1		RGT1		RGT1		RGT1
ADE3	-0.159318	0.77626	1.12797	0.942399	0.874407		ADE3		ADE3		ADE3		ADE3		ADE3
CAR1	0.341592	0.605325	0.734527	0.694691	1.12127		CAR1		CAR1		CAR1		CAR1		CAR1
PHR1	-0.797208	1.01445	0.754358	0.775915	1.03353		PHR1		PHR1		PHR1		PHR1		PHR1
SHP1	0.161568	0.728018	0.655146	0.723724	1.08192		SHP1		SHP1		SHP1		SHP1		SHP1
PET8	0.237774	0.68044	0.672295	1.03124	0.769304		PET8		PET8		PET8		PET8		PET8
NIS1	0.600805	0.964814	1.29712	1.13647	0.658403		NIS1		NIS1		NIS1		NIS1		NIS1
BOI1	0.0965396	0.590378	0.986525	1.18219	0.612128		BOI1		BOI1		BOI1		BOI1		BOI1
FRA1	0.333206	0.577728	0.871343	1.05406	0.72356		FRA1		FRA1		FRA1		FRA1		FRA1
TPO4	-1.19115	1.11606	0.827205	0.808444	0.968597		TPO4		TPO4		TPO4		TPO4		TPO4
RAD16	0.626607	-0.0390838	0.664294	1.07107	0.698705		RAD16		RAD16		RAD16		RAD16		RAD16
COS10	0.324311	0.257097	0.375512	0.714813	1.05378		COS10		COS10		COS10		COS10		COS10
ALT1	0.164246	-0.021836	0.354054	0.524886	1.23952		ALT1		ALT1		ALT1		ALT1		ALT1
LAP2	0.0871594	0.539606	0.632299	0.687089	1.06935		LAP2		LAP2		LAP2		LAP2		LAP2
COX15	-0.193472	0.427993	0.912463	0.99871	0.754143		COX15		COX15		COX15		COX15		COX15
RNR2	0.254586	0.715258	0.631781	0.941914	0.799921		RNR2		RNR2		RNR2		RNR2		RNR2
GYP5	0.227151	0.622688	0.859681	0.906375	0.830304		GYP5		GYP5		GYP5		GYP5		GYP5
CPA2	0.976615	0.990767	0.9861	0.953649	0.780692		CPA2		CPA2		CPA2		CPA2		CPA2
DAP2	0.230498	0.679943	0.778277	0.718517	1.01578		DAP2		DAP2		DAP2		DAP2		DAP2
TPI1	0.261449	0.628787	0.793712	1.01003	0.714976		TPI1		TPI1		TPI1		TPI1		TPI1
PDX3	0.732297	0.905265	0.606376	0.796635	0.920128		PDX3		PDX3		PDX3		PDX3		PDX3
TNA1	0.487315	1.01105	1.22132	0.92842	0.781265		TNA1		TNA1		TNA1		TNA1		TNA1
KHA1	0.012435	-0.031504	0.678387	1.06357	0.62023		KHA1		KHA1		KHA1		KHA1		KHA1
COS2	-0.983551	0.967025	0.23049	0.455826	1.22314		COS2		COS2		COS2		COS2		COS2
ATP17	-0.388452	0.309869	0.298867	0.913016	0.763664		ATP17		ATP17		ATP17		ATP17		ATP17
PRC1	-0.269941	0.194603	0.80635	0.77018	0.903413		PRC1		PRC1		PRC1		PRC1		PRC1
ASN1	0.516082	0.555522	0.798868	0.787841	0.882719		ASN1		ASN1		ASN1		ASN1		ASN1
FPK1	0.603018	0.855995	1.2607	1.24363	0.424054		FPK1		FPK1		FPK1		FPK1		FPK1
REG1	0.365675	0.736709	1.07825	0.951684	0.714458		REG1		REG1		REG1		REG1		REG1
HHT1	0.111502	0.728739	0.416021	0.639914	1.02465		HHT1		HHT1		HHT1		HHT1		HHT1
SIP5	0.373945	0.675218	0.915572	0.846879	0.813592		SIP5		SIP5		SIP5		SIP5		SIP5
AIM37	0.447588	-0.150989	1.03146	1.31327	0.341688		AIM37		AIM37		AIM37		AIM37		AIM37
PIB1	0.374814	0.882889	0.794763	1.07142	0.567927		PIB1		PIB1		PIB1		PIB1		PIB1
IMP2_prime	-0.203444	0.0132714	0.9231	0.863999	0.769312		IMP2_prime		IMP2_prime		IMP2_prime		IMP2_prime		IMP2_prime
MEP1	0.210964	0.174898	0.385431	0.766708	0.864666		MEP1		MEP1		MEP1		MEP1		MEP1
COS3	-0.759156	1.31011	0.242969	0.626587	1.0037		COS3		COS3		COS3		COS3		COS3
UGA1	-0.135952	0.579398	0.611483	0.582277	1.04677		UGA1		UGA1		UGA1		UGA1		UGA1
ACB1	0.451732	0.284759	0.457622	0.779951	0.844742		ACB1		ACB1		ACB1		ACB1		ACB1
PTK1	0.336164	0.274883	1.03395	0.717268	0.902689		PTK1		PTK1		PTK1		PTK1		PTK1
ATP4	0.229001	0.191976	0.709487	0.898043	0.713799		ATP4		ATP4		ATP4		ATP4		ATP4
EIS1	0.439083	0.918497	1.24336	0.93133	0.675651		EIS1		EIS1		EIS1		EIS1		EIS1
VPS70	-0.119363	0.580926	0.936931	0.998137	0.607476		VPS70		VPS70		VPS70		VPS70		VPS70
RTK1	0.0170545	0.0440819	0.535663	0.327769	1.27372		RTK1		RTK1		RTK1		RTK1		RTK1
YME2	-0.0615	0.817737	0.723813	0.641992	0.954963		YME2		YME2		YME2		YME2		YME2
ACT1	0.0276377	0.915731	0.927727	0.902436	0.687028		ACT1		ACT1		ACT1		ACT1		ACT1
RPM2	-0.122851	1.26407	1.27402	0.999791	0.588384		RPM2		RPM2		RPM2		RPM2		RPM2
MSK1	0.119705	0.492954	0.556882	0.836584	0.737095		MSK1		MSK1		MSK1		MSK1		MSK1
SLA1	0.28079	0.749523	0.991012	0.881207	0.678656		SLA1		SLA1		SLA1		SLA1		SLA1
MDH1	-0.630353	0.215525	0.281199	0.364911	1.19278		MDH1		MDH1		MDH1		MDH1		MDH1
MET12	-0.158379	0.449556	0.627936	0.575702	0.97322		MET12		MET12		MET12		MET12		MET12
AKL1	0.126611	0.63428	0.942272	0.801558	0.739407		AKL1		AKL1		AKL1		AKL1		AKL1
RPO41	0.179484	0.36053	1.02278	0.850668	0.685591		RPO41		RPO41		RPO41		RPO41		RPO41
SEC23	0.45626	0.68342	1.32668	0.875959	0.659809		SEC23		SEC23		SEC23		SEC23		SEC23
BAP3	0.161535	0.761294	0.896294	0.729676	0.805438		BAP3		BAP3		BAP3		BAP3		BAP3
TIF4632	-0.163882	-0.0664655	0.711991	0.854652	0.668817		TIF4632		TIF4632		TIF4632		TIF4632		TIF4632
ARP3	0.283274	-0.312525	0.813437	0.636427	0.882707		ARP3		ARP3		ARP3		ARP3		ARP3
SSK1	-0.11324	0.651354	0.840482	1.04825	0.462684		SSK1		SSK1		SSK1		SSK1		SSK1
DIF1	-0.0706599	0.8506	0.979069	0.776394	0.72701		DIF1		DIF1		DIF1		DIF1		DIF1
BUD7	0.140096	0.505709	0.601884	0.789396	0.713325		BUD7		BUD7		BUD7		BUD7		BUD7
MUP3	-0.148675	0.695796	1.05543	1.02565	0.474777		MUP3		MUP3		MUP3		MUP3		MUP3
VMA13	0.302387	0.938318	1.07876	0.964545	0.535692		VMA13		VMA13		VMA13		VMA13		VMA13
HXK2	0.0789764	0.403947	0.797238	0.936285	0.5632		HXK2		HXK2		HXK2		HXK2		HXK2
ZEO1	-0.260427	0.205233	-0.290635	0.385416	1.1114		ZEO1		ZEO1		ZEO1		ZEO1		ZEO1
ENA1	-0.0766432	0.249398	0.246104	0.516407	0.962887		ENA1		ENA1		ENA1		ENA1		ENA1
ADP1	0.19891	-0.279018	0.617328	0.593355	0.885816		ADP1		ADP1		ADP1		ADP1		ADP1
KIN1	0.0164522	0.778266	0.87619	0.950922	0.526039		KIN1		KIN1		KIN1		KIN1		KIN1
SBP1	0.305296	0.426124	0.393057	0.589812	0.886841		SBP1		SBP1		SBP1		SBP1		SBP1
PAR32	0.568601	-0.0737877	0.625758	0.766956	0.697804		PAR32		PAR32		PAR32		PAR32		PAR32
IOC4	0.353859	0.640038	0.656522	0.644265	0.817325		IOC4		IOC4		IOC4		IOC4		IOC4
SPT23	0.624807	0.970086	1.2255	0.996499	0.462763		SPT23		SPT23		SPT23		SPT23		SPT23
ADE12	-0.275299	0.910786	0.911126	0.974385	0.477271		ADE12		ADE12		ADE12		ADE12		ADE12
PHO8	0.647028	-0.634067	0.223531	0.386586	1.05014		PHO8		PHO8		PHO8		PHO8		PHO8
ASN2	0.502973	0.661959	0.974524	0.832436	0.601086		ASN2		ASN2		ASN2		ASN2		ASN2
PFK26	-0.834706	0.103233	0.730662	0.564919	0.866749		PFK26		PFK26		PFK26		PFK26		PFK26
SSD1	-0.1178	0.755652	1.07831	0.880386	0.546818		SSD1		SSD1		SSD1		SSD1		SSD1
AIM21	0.0753511	0.253804	0.783989	0.551567	0.869915		AIM21		AIM21		AIM21		AIM21		AIM21
KRE2	0.235747	0.58645	0.678289	0.777572	0.640041		KRE2		KRE2		KRE2		KRE2		KRE2
OPT1	0.102927	0.357148	0.632526	0.595392	0.820323		OPT1		OPT1		OPT1		OPT1		OPT1
YPT1	0.0202114	0.43313	0.580458	0.383773	1.02628		YPT1		YPT1		YPT1		YPT1		YPT1
LEU1	0.622878	0.470883	0.90959	0.852418	0.54946		LEU1		LEU1		LEU1		LEU1		LEU1
PET494	0.405651	-0.305566	0.223658	0.408755	0.978782		PET494		PET494		PET494		PET494		PET494
RVS167	-0.536661	-0.0287795	0.679522	0.836304	0.533438		RVS167		RVS167		RVS167		RVS167		RVS167
AIM9	0.454776	0.123534	0.748524	0.692623	0.675104		AIM9		AIM9		AIM9		AIM9		AIM9
STB3	0.290315	0.0766918	0.52867	0.538716	0.825119		STB3		STB3		STB3		STB3		STB3
MSC3	0.304021	0.603558	0.86726	0.672395	0.683548		MSC3		MSC3		MSC3		MSC3		MSC3
MEP3	-0.0894742	0.278164	0.59043	0.572268	0.780103		MEP3		MEP3		MEP3		MEP3		MEP3
PGM3	-0.402269	0.433861	0.841868	0.709374	0.633303		PGM3		PGM3		PGM3		PGM3		PGM3
CHS5	0.136108	-0.146119	0.742951	0.767619	0.571129		CHS5		CHS5		CHS5		CHS5		CHS5
PEX2	0.19422	0.440028	0.772467	0.76119	0.573746		PEX2		PEX2		PEX2		PEX2		PEX2
COR1	0.136271	0.245863	0.886988	0.755978	0.569792		COR1		COR1		COR1		COR1		COR1
PFK1	0.500373	0.968227	1.17762	0.702189	0.623438		PFK1		PFK1		PFK1		PFK1		PFK1
AYR1	-0.193247	0.493101	0.585676	0.606863	0.718627		AYR1		AYR1		AYR1		AYR1		AYR1
RAD34	0.164512	0.635053	0.564592	0.422587	0.897399		RAD34		RAD34		RAD34		RAD34		RAD34
CAP1	0.0430108	-0.263015	0.554367	0.566414	0.752503		CAP1		CAP1		CAP1		CAP1		CAP1
YIP4	0.178583	0.623923	0.616213	0.520587	0.792574		YIP4		YIP4		YIP4		YIP4		YIP4
PHB1	0.288983	0.0534552	0.629578	0.804019	0.503813		PHB1		PHB1		PHB1		PHB1		PHB1
SEC16	0.693354	0.843239	1.42986	1.1115	0.193857		SEC16		SEC16		SEC16		SEC16		SEC16
TEF2	-0.168308	0.551829	0.319134	0.443636	0.861683		TEF2		TEF2		TEF2		TEF2		TEF2
UBP6	0.623914	0.157127	0.407993	0.569548	0.727806		UBP6		UBP6		UBP6		UBP6		UBP6
NPT1	0.34107	0.350311	1.0229	0.915769	0.381459		NPT1		NPT1		NPT1		NPT1		NPT1
XDJ1	0.513471	-0.132931	0.432532	0.410819	0.886144		XDJ1		XDJ1		XDJ1		XDJ1		XDJ1
IES6	0.173254	0.790968	0.604333	1.06023	0.235807		IES6		IES6		IES6		IES6		IES6
PRE2	0.218749	1.04106	0.846494	0.995728	0.298715		PRE2		PRE2		PRE2		PRE2		PRE2
BSD2	0.294432	0.774021	0.407725	0.766477	0.523398		BSD2		BSD2		BSD2		BSD2		BSD2
MRS4	0.400498	-0.0495731	0.382208	0.985801	0.294597		MRS4		MRS4		MRS4		MRS4		MRS4
DIG1	0.29005	1.01984	0.950778	0.956068	0.323486		DIG1		DIG1		DIG1		DIG1		DIG1
RSF2	-0.511271	0.908703	0.9656	0.741729	0.532709		RSF2		RSF2		RSF2		RSF2		RSF2
ARC15	0.156707	0.404726	0.496858	0.736669	0.529213		ARC15		ARC15		ARC15		ARC15		ARC15
PDX1	0.406519	0.330743	0.824007	0.659519	0.605473		PDX1		PDX1		PDX1		PDX1		PDX1
STP3	0.443166	0.617712	0.763146	0.746677	0.509032		STP3		STP3		STP3		STP3		STP3
HNT1	0.094914	0.210851	0.461716	0.649115	0.592496		HNT1		HNT1		HNT1		HNT1		HNT1
ECM21	-0.0155462	0.693305	0.909237	0.418025	0.817153		ECM21		ECM21		ECM21		ECM21		ECM21
MEX67	0.497485	-0.109704	0.653735	0.680943	0.547576		MEX67		MEX67		MEX67		MEX67		MEX67
QCR2	-0.303446	0.900886	1.08174	0.852591	0.37564		QCR2		QCR2		QCR2		QCR2		QCR2
IGO1	0.263171	0.0499451	0.496329	0.67006	0.557121		IGO1		IGO1		IGO1		IGO1		IGO1
PAN1	0.0668368	0.64806	1.08815	0.741416	0.484709		PAN1		PAN1		PAN1		PAN1		PAN1
SBA1	0.0346787	0.462741	0.456961	0.527893	0.698165		SBA1		SBA1		SBA1		SBA1		SBA1
ATG20	0.190621	0.268673	0.352176	0.652762	0.570148		ATG20		ATG20		ATG20		ATG20		ATG20
ISU1	0.639906	0.753128	0.576173	0.620872	0.597905		ISU1		ISU1		ISU1		ISU1		ISU1
KTR4	0.20558	0.731138	0.673469	0.880969	0.332564		KTR4		KTR4		KTR4		KTR4		KTR4
KGD1	0.0681524	0.687522	0.712828	0.547239	0.65413		KGD1		KGD1		KGD1		KGD1		KGD1
BUR6	0.327622	0.593992	0.708213	0.704348	0.495644		BUR6		BUR6		BUR6		BUR6		BUR6
LSB3	0.38395	0.606462	0.775592	0.493632	0.691126		LSB3		LSB3		LSB3		LSB3		LSB3
VMA1	-0.0200142	0.768452	0.831145	0.564318	0.617987		VMA1		VMA1		VMA1		VMA1		VMA1
FCY2	0.357837	0.226378	0.146122	0.224974	0.951677		FCY2		FCY2		FCY2		FCY2		FCY2
TPD3	0.291002	0.330703	0.464282	0.521633	0.647497		TPD3		TPD3		TPD3		TPD3		TPD3
VNX1	0.403975	0.376434	1.07239	0.537502	0.623778		VNX1		VNX1		VNX1		VNX1		VNX1
DEP1	0.448555	0.308932	0.609551	0.551978	0.608115		DEP1		DEP1		DEP1		DEP1		DEP1
SNC2	0.543132	0.384894	0.123509	0.607181	0.544147		SNC2		SNC2		SNC2		SNC2		SNC2
PCT1	0.0110919	0.368969	0.663461	0.730659	0.413579		PCT1		PCT1		PCT1		PCT1		PCT1
FPR1	0.501425	1.02868	1.26318	0.953469	0.187929		FPR1		FPR1		FPR1		FPR1		FPR1
DOA4	-0.280455	0.388803	0.85726	0.627048	0.514109		DOA4		DOA4		DOA4		DOA4		DOA4
RSN1	0.440429	-0.17544	0.340812	0.523285	0.61283		RSN1		RSN1		RSN1		RSN1		RSN1
YTA7	0.227118	0.861876	0.898617	0.40998	0.725391		YTA7		YTA7		YTA7		YTA7		YTA7
HTA2	0.0162334	0.172812	0.170104	0.441393	0.683741		HTA2		HTA2		HTA2		HTA2		HTA2
ADE17	-1.53566	0.0801341	1.06404	0.348225	0.77437		ADE17		ADE17		ADE17		ADE17		ADE17
FOL2	0.0124238	0.198377	0.468795	0.568479	0.553055		FOL2		FOL2		FOL2		FOL2		FOL2
PLC1	0.405579	0.245395	0.679886	0.603083	0.508396		PLC1		PLC1		PLC1		PLC1		PLC1
KRE1	-0.0967681	1.01445	1.0647	1.11614	-0.00829048		KRE1		KRE1		KRE1		KRE1		KRE1
HOM2	0.376586	0.39913	0.671709	0.905209	0.201913		HOM2		HOM2		HOM2		HOM2		HOM2
SNT1	0.468729	0.82634	1.08764	0.561902	0.519929		SNT1		SNT1		SNT1		SNT1		SNT1
CYC8	-0.507463	0.389134	0.948335	0.664052	0.415685		CYC8		CYC8		CYC8		CYC8		CYC8
SIA1	-0.0442305	0.193117	1.02447	0.933662	0.131155		SIA1		SIA1		SIA1		SIA1		SIA1
QCR6	-0.00129381	0.201058	0.31252	0.560033	0.503269		QCR6		QCR6		QCR6		QCR6		QCR6
LEU4	0.412423	0.263818	0.567606	0.601545	0.45753		LEU4		LEU4		LEU4		LEU4		LEU4
ROX1	0.399182	0.106961	0.329947	1.07417	-0.0166294		ROX1		ROX1		ROX1		ROX1		ROX1
YJU3	0.103288	0.0616404	0.685816	0.875843	0.180251		YJU3		YJU3		YJU3		YJU3		YJU3
SNF5	0.0980403	0.29523	0.969681	0.287686	0.767073		SNF5		SNF5		SNF5		SNF5		SNF5
ROM1	-0.395334	0.864354	0.776228	0.608403	0.446298		ROM1		ROM1		ROM1		ROM1		ROM1
CEM1	-0.807549	0.0741394	0.43122	0.418581	0.630871		CEM1		CEM1		CEM1		CEM1		CEM1
SRD1	0.455072	0.373783	0.610955	0.764385	0.277381		SRD1		SRD1		SRD1		SRD1		SRD1
BRO1	-0.0445942	0.627968	0.0591431	0.388977	0.650071		BRO1		BRO1		BRO1		BRO1		BRO1
SCT1	0.220105	0.544374	0.387371	0.697664	0.341056		SCT1		SCT1		SCT1		SCT1		SCT1
RMD8	0.564535	0.449942	0.657054	0.553923	0.480114		RMD8		RMD8		RMD8		RMD8		RMD8
SAP1	0.127493	0.205227	0.362594	0.498133	0.530289		SAP1		SAP1		SAP1		SAP1		SAP1
COX13	-0.258559	0.385379	0.28343	0.759975	0.267453		COX13		COX13		COX13		COX13		COX13
DOA1	0.270381	0.156204	0.54351	0.662284	0.360971		DOA1		DOA1		DOA1		DOA1		DOA1
NUP116	0.252945	0.999019	1.01587	0.846388	0.176792		NUP116		NUP116		NUP116		NUP116		NUP116
SKN1	0.236731	0.896196	1.13743	0.795834	0.227216		SKN1		SKN1		SKN1		SKN1		SKN1
ROT2	0.516286	1.16119	0.823091	0.312428	0.709946		ROT2		ROT2		ROT2		ROT2		ROT2
TAM41	0.211151	-0.423236	0.545486	0.497881	0.502729		TAM41		TAM41		TAM41		TAM41		TAM41
ENA2	-0.0139457	0.161205	0.32905	0.391312	0.60894		ENA2		ENA2		ENA2		ENA2		ENA2
VTI1	0.279434	0.6944	0.455632	0.619896	0.379438		VTI1		VTI1		VTI1		VTI1		VTI1
MCM1	0.100658	0.448481	0.119486	0.228126	0.759044		MCM1		MCM1		MCM1		MCM1		MCM1
APA2	0.390623	0.217664	0.500709	0.387018	0.599309		APA2		APA2		APA2		APA2		APA2
SEC24	0.185501	0.240483	0.867329	0.427707	0.556039		SEC24		SEC24		SEC24		SEC24		SEC24
FAR8	-0.051191	-0.0868625	0.238003	0.382381	0.599637		FAR8		FAR8		FAR8		FAR8		FAR8
CRM1	0.148527	0.154335	0.797171	0.588048	0.39055		CRM1		CRM1		CRM1		CRM1		CRM1
TCB1	0.269458	0.449178	0.892439	0.367581	0.605263		TCB1		TCB1		TCB1		TCB1		TCB1
GLO1	-0.14763	0.775032	0.754927	0.870904	0.0943929		GLO1		GLO1		GLO1		GLO1		GLO1
YET1	-0.0226425	-0.205334	0.0615491	0.57828	0.379845		YET1		YET1		YET1		YET1		YET1
GPB2	0.481121	0.699392	0.898727	0.620509	0.337377		GPB2		GPB2		GPB2		GPB2		GPB2
PDB1	0.211669	0.478039	0.45696	0.504126	0.453692		PDB1		PDB1		PDB1		PDB1		PDB1
SPT2	0.521562	-0.26065	0.364088	0.400273	0.548417		SPT2		SPT2		SPT2		SPT2		SPT2
ADK1	0.411666	0.126279	0.373278	0.360213	0.579477		ADK1		ADK1		ADK1		ADK1		ADK1
SPE1	0.173196	0.61386	0.579831	0.661734	0.275613		SPE1		SPE1		SPE1		SPE1		SPE1
PAP1	0.228398	-0.621718	0.460172	0.0030067	0.929853		PAP1		PAP1		PAP1		PAP1		PAP1
BOI2	0.569223	0.491597	0.871389	0.481784	0.451009		BOI2		BOI2		BOI2		BOI2		BOI2
MIR1	0.347047	0.203682	0.822171	0.618614	0.314025		MIR1		MIR1		MIR1		MIR1		MIR1
SCL1	0.327723	0.00244898	0.209021	0.346257	0.584393		SCL1		SCL1		SCL1		SCL1		SCL1
SSU1	0.0844145	0.0637992	0.262288	0.480753	0.445444		SSU1		SSU1		SSU1		SSU1		SSU1
ARP2	0.120406	0.638761	0.649407	0.747361	0.176525		ARP2		ARP2		ARP2		ARP2		ARP2
PEP4	-0.164286	0.584567	1.0045	1.02026	-0.0979176		PEP4		PEP4		PEP4		PEP4		PEP4
MRP7	0.239199	-0.105808	0.117007	0.301454	0.618725		MRP7		MRP7		MRP7		MRP7		MRP7
VMA4	0.0440414	0.487586	0.480608	0.535645	0.379846		VMA4		VMA4		VMA4		VMA4		VMA4
TAL1	0.365877	0.472283	0.614624	0.454801	0.445843		TAL1		TAL1		TAL1		TAL1		TAL1
TEF1	-0.177765	0.50502	0.248554	0.239645	0.66086		TEF1		TEF1		TEF1		TEF1		TEF1
GAL11	0.511209	0.816663	0.989526	0.496023	0.395755		GAL11		GAL11		GAL11		GAL11		GAL11
PMU1	0.464964	-0.258112	0.0865171	0.670095	0.219748		PMU1		PMU1		PMU1		PMU1		PMU1
ZWF1	0.213571	0.389789	0.624674	0.216838	0.667098		ZWF1		ZWF1		ZWF1		ZWF1		ZWF1
CCW12	0.165091	1.00212	0.881206	0.813472	0.0679877		CCW12		CCW12		CCW12		CCW12		CCW12
LSC1	-0.155318	-0.246935	0.627847	0.628113	0.245742		LSC1		LSC1		LSC1		LSC1		LSC1
FMP27	0.15046	0.751006	0.960541	0.54339	0.329688		FMP27		FMP27		FMP27		FMP27		FMP27
PLB3	0.192285	0.0557643	0.547776	0.666671	0.203612		PLB3		PLB3		PLB3		PLB3		PLB3
CHC1	-0.166922	0.111253	0.804598	0.36429	0.505837		CHC1		CHC1		CHC1		CHC1		CHC1
MIA40	0.107397	-0.219684	0.345898	0.370665	0.498996		MIA40		MIA40		MIA40		MIA40		MIA40
SLA2	0.522503	0.666155	1.12341	0.473133	0.395724		SLA2		SLA2		SLA2		SLA2		SLA2
MSS4	0.161383	0.612086	0.784949	0.339958	0.528769		MSS4		MSS4		MSS4		MSS4		MSS4
GLR1	0.470941	-0.047969	0.224155	0.296091	0.571836		GLR1		GLR1		GLR1		GLR1		GLR1
SPT6	0.356465	0.0913113	0.653018	0.444347	0.422916		SPT6		SPT6		SPT6		SPT6		SPT6
IES1	0.295195	0.720186	0.60882	0.373107	0.494149		IES1		IES1		IES1		IES1		IES1
SBE22	-0.186918	-0.163042	0.5717	0.592514	0.26923		SBE22		SBE22		SBE22		SBE22		SBE22
APS2	0.212741	-0.4824	-0.540862	0.02368	0.837845		APS2		APS2		APS2		APS2		APS2
TAT1	0.426685	0.313969	0.694064	0.475321	0.382456		TAT1		TAT1		TAT1		TAT1		TAT1
BDH1	0.0420017	0.195801	0.579279	0.548201	0.307357		BDH1		BDH1		BDH1		BDH1		BDH1
WHI5	0.0495307	0.883913	1.02107	0.186709	0.666096		WHI5		WHI5		WHI5		WHI5		WHI5
RAD1	0.140259	0.241233	0.590761	0.251902	0.597788		RAD1		RAD1		RAD1		RAD1		RAD1
NPL3	0.35964	0.373142	0.514844	0.561252	0.287009		NPL3		NPL3		NPL3		NPL3		NPL3
ARB1	0.576849	0.57473	0.727881	0.464034	0.382384		ARB1		ARB1		ARB1		ARB1		ARB1
CSG2	0.179851	-0.233401	0.642233	0.541273	0.296343		CSG2		CSG2		CSG2		CSG2		CSG2
GSF2	-0.0464483	0.304612	0.664096	0.601974	0.229399		GSF2		GSF2		GSF2		GSF2		GSF2
UBP13	0.37656	0.0472761	0.494664	0.426121	0.395755		UBP13		UBP13		UBP13		UBP13		UBP13
ESBP6	0.101422	0.709034	0.523705	0.376732	0.442981		ESBP6		ESBP6		ESBP6		ESBP6		ESBP6
CPA1	1.02538	0.760224	0.883527	0.705387	0.1133		CPA1		CPA1		CPA1		CPA1		CPA1
RNR4	-0.0655027	0.606018	0.515847	0.486946	0.331618		RNR4		RNR4		RNR4		RNR4		RNR4
RSM10	0.0682567	-0.236425	-0.113393	0.258159	0.560258		RSM10		RSM10		RSM10		RSM10		RSM10
RPN11	0.106011	-0.100467	0.288802	0.303515	0.512504		RPN11		RPN11		RPN11		RPN11		RPN11
PEP8	0.100727	-0.262729	0.127232	0.490444	0.325368		PEP8		PEP8		PEP8		PEP8		PEP8
NGG1	0.290036	0.997327	0.655049	0.597367	0.214996		NGG1		NGG1		NGG1		NGG1		NGG1
RTS1	-0.049073	0.292541	0.591202	0.566578	0.239783		RTS1		RTS1		RTS1		RTS1		RTS1
SNF7	0.461838	0.279146	0.387736	0.424387	0.380684		SNF7		SNF7		SNF7		SNF7		SNF7
CDC34	0.298979	0.058572	0.295423	0.0967834	0.708151		CDC34		CDC34		CDC34		CDC34		CDC34
VMA2	0.0678178	0.538888	0.824485	0.548815	0.253109		VMA2		VMA2		VMA2		VMA2		VMA2
CRP1	0.246006	0.384485	0.759977	0.710483	0.0880586		CRP1		CRP1		CRP1		CRP1		CRP1
MDS3	0.159776	0.770634	0.635374	0.341808	0.451839		MDS3		MDS3		MDS3		MDS3		MDS3
PRP22	0.458857	0.974931	0.785224	0.568687	0.224126		PRP22		PRP22		PRP22		PRP22		PRP22
FET4	0.132712	1.27784	0.905657	0.468103	0.323205		FET4		FET4		FET4		FET4		FET4
ADE16	0.358294	0.870748	0.815928	0.409995	0.380717		ADE16		ADE16		ADE16		ADE16		ADE16
VPS5	0.70569	0.566068	0.458302	0.127289	0.658206		VPS5		VPS5		VPS5		VPS5		VPS5
ENA5	-0.0805278	0.0527052	0.191678	0.169157	0.616189		ENA5		ENA5		ENA5		ENA5		ENA5
HIS4	-0.23707	0.612235	0.73112	0.590708	0.188053		HIS4		HIS4		HIS4		HIS4		HIS4
NGR1	0.164921	0.604312	1.0089	0.786119	-0.0140432		NGR1		NGR1		NGR1		NGR1		NGR1
ERG9	0.0995345	0.19485	0.516768	0.44879	0.319337		ERG9		ERG9		ERG9		ERG9		ERG9
PCL8	-0.922698	0.4675	0.340215	0.555267	0.211716		PCL8		PCL8		PCL8		PCL8		PCL8
GDI1	0.22483	0.199252	0.288261	0.359557	0.405048		GDI1		GDI1		GDI1		GDI1		GDI1
SEC3	0.624409	0.700764	1.01925	0.633954	0.12423		SEC3		SEC3		SEC3		SEC3		SEC3
VHR1	0.21165	-0.0996735	0.228707	0.441172	0.316737		VHR1		VHR1		VHR1		VHR1		VHR1
COS6	-0.130239	0.424035	0.192508	0.308627	0.437949		COS6		COS6		COS6		COS6		COS6
GIP3	0.723142	0.652208	0.792899	0.441631	0.304211		GIP3		GIP3		GIP3		GIP3		GIP3
MIG1	-0.139994	0.549602	0.460844	0.243013	0.501996		MIG1		MIG1		MIG1		MIG1		MIG1
ADE6	0.137179	0.668209	1.01126	0.266629	0.475618		ADE6		ADE6		ADE6		ADE6		ADE6
TDA3	0.584601	0.859322	1.0091	0.523282	0.217884		TDA3		TDA3		TDA3		TDA3		TDA3
SIW14	0.727314	-0.0572139	0.0612012	0.194052	0.546824		SIW14		SIW14		SIW14		SIW14		SIW14
NSG2	0.348456	0.860911	0.434311	0.439341	0.299139		NSG2		NSG2		NSG2		NSG2		NSG2
ICS2	0.242699	0.134415	0.355993	0.511212	0.226554		ICS2		ICS2		ICS2		ICS2		ICS2
OCH1	0.085001	0.347779	0.588814	0.662163	0.0606305		OCH1		OCH1		OCH1		OCH1		OCH1
ACO1	0.306453	0.730225	0.957992	0.340953	0.369202		ACO1		ACO1		ACO1		ACO1		ACO1
PDE1	0.147463	1.07299	0.550275	0.383902	0.325356		PDE1		PDE1		PDE1		PDE1		PDE1
GLC7	0.0790236	0.4146	0.478939	0.447744	0.257577		GLC7		GLC7		GLC7		GLC7		GLC7
SEC21	0.0883993	0.264951	0.85681	0.543345	0.16117		SEC21		SEC21		SEC21		SEC21		SEC21
IPT1	-0.163242	0.384435	0.458208	0.617273	0.084256		IPT1		IPT1		IPT1		IPT1		IPT1
DDI1	-0.401051	0.10477	0.575577	0.577219	0.117182		DDI1		DDI1		DDI1		DDI1		DDI1
SEC31	0.0221405	0.55578	0.587864	0.298007	0.395965		SEC31		SEC31		SEC31		SEC31		SEC31
SWR1	0.100854	0.586836	0.619521	0.369877	0.322118		SWR1		SWR1		SWR1		SWR1		SWR1
TAX4	0.100614	0.271198	0.496528	0.46588	0.225422		TAX4		TAX4		TAX4		TAX4		TAX4
PDA1	0.256917	0.302104	0.688467	0.404184	0.284142		PDA1		PDA1		PDA1		PDA1		PDA1
TRR1	0.508151	0.37221	0.491662	0.717485	-0.0334153		TRR1		TRR1		TRR1		TRR1		TRR1
SAP155	0.313984	0.289094	0.600785	0.447251	0.233676		SAP155		SAP155		SAP155		SAP155		SAP155
NPR1	-0.0298206	-0.231248	0.609259	0.282445	0.395509		NPR1		NPR1		NPR1		NPR1		NPR1
PAA1	0.437481	0.362227	0.229104	0.117536	0.559448		PAA1		PAA1		PAA1		PAA1		PAA1
DRE2	0.657928	0.664321	0.300895	0.465407	0.206431		DRE2		DRE2		DRE2		DRE2		DRE2
IDH2	0.369904	-0.0722807	0.183638	0.219399	0.446868		IDH2		IDH2		IDH2		IDH2		IDH2
RPD3	0.199907	0.309499	0.232469	0.254662	0.411036		RPD3		RPD3		RPD3		RPD3		RPD3
SOK1	0.387	0.617172	0.792088	0.334275	0.328124		SOK1		SOK1		SOK1		SOK1		SOK1
THP3	0.403369	-0.432533	0.1304	0.276761	0.385211		THP3		THP3		THP3		THP3		THP3
MAF1	-0.0700747	-0.450705	0.333592	0.457473	0.203959		MAF1		MAF1		MAF1		MAF1		MAF1
MLP1	0.0903938	0.688739	0.714891	0.425503	0.226785		MLP1		MLP1		MLP1		MLP1		MLP1
ARP8	0.378332	0.30315	0.42947	0.349798	0.300652		ARP8		ARP8		ARP8		ARP8		ARP8
PAB1	0.46941	0.439032	0.712253	0.105696	0.541702		PAB1		PAB1		PAB1		PAB1		PAB1
PRE4	0.133806	-0.467775	0.376465	0.37638	0.261793		PRE4		PRE4		PRE4		PRE4		PRE4
MDL2	0.275241	-0.126049	0.580792	0.0962378	0.540998		MDL2		MDL2		MDL2		MDL2		MDL2
FLR1	0.428915	0.227487	0.607394	0.258787	0.377807		FLR1		FLR1		FLR1		FLR1		FLR1
SSO1	0.511323	0.902215	0.700568	0.720679	-0.0946514		SSO1		SSO1		SSO1		SSO1		SSO1
SNF6	0.505059	0.86215	1.10525	0.604376	0.0214025		SNF6		SNF6		SNF6		SNF6		SNF6
PIM1	0.631207	0.350321	0.788326	0.549311	0.0690013		PIM1		PIM1		PIM1		PIM1		PIM1
RTG2	0.218035	0.0367833	0.241887	0.467575	0.150495		RTG2		RTG2		RTG2		RTG2		RTG2
DSE1	0.603223	0.762567	1.0755	0.387292	0.226675		DSE1		DSE1		DSE1		DSE1		DSE1
RKM5	-0.116836	-0.237599	0.0924102	0.368016	0.243582		RKM5		RKM5		RKM5		RKM5		RKM5
IDH1	0.465117	0.104806	0.481203	0.298296	0.312422		IDH1		IDH1		IDH1		IDH1		IDH1
HSF1	-0.0282883	-0.455031	0.384729	0.445328	0.162682		HSF1		HSF1		HSF1		HSF1		HSF1
HOM3	0.476581	0.390398	0.367049	0.568814	0.0350779		HOM3		HOM3		HOM3		HOM3		HOM3
NNK1	0.202559	0.053815	0.513131	0.13363	0.468627		NNK1		NNK1		NNK1		NNK1		NNK1
NST1	0.220946	0.448189	0.569943	0.0386614	0.56332		NST1		NST1		NST1		NST1		NST1
RPN13	0.215517	-0.182903	0.065511	0.146588	0.453999		RPN13		RPN13		RPN13		RPN13		RPN13
PGI1	0.306525	0.580969	0.830146	0.442477	0.157262		PGI1		PGI1		PGI1		PGI1		PGI1
DLD1	0.420796	0.155642	0.627766	0.197669	0.401936		DLD1		DLD1		DLD1		DLD1		DLD1
IRE1	0.186278	-0.0273449	0.687667	0.31827	0.276298		IRE1		IRE1		IRE1		IRE1		IRE1
ESF1	0.823808	0.517782	0.631406	0.126711	0.467711		ESF1		ESF1		ESF1		ESF1		ESF1
PDC1	0.0869382	0.910907	0.906123	0.504492	0.0888629		PDC1		PDC1		PDC1		PDC1		PDC1
FTH1	0.294333	0.157913	0.541391	0.240553	0.351931		FTH1		FTH1		FTH1		FTH1		FTH1
RAD6	0.270039	-0.378719	0.274032	0.230209	0.354398		RAD6		RAD6		RAD6		RAD6		RAD6
KGD2	-0.055313	-0.36971	0.55606	0.49894	0.0708291		KGD2		KGD2		KGD2		KGD2		KGD2
RIM101	0.0829493	-0.0566731	0.472148	0.244716	0.324972		RIM101		RIM101		RIM101		RIM101		RIM101
SSK2	-0.129443	0.233723	0.480586	0.152126	0.411835		SSK2		SSK2		SSK2		SSK2		SSK2
MOT3	0.247015	0.344431	0.479819	-0.0134273	0.569957		MOT3		MOT3		MOT3		MOT3		MOT3
KAP95	0.178707	-0.0669694	0.269458	0.2921	0.26405		KAP95		KAP95		KAP95		KAP95		KAP95
ATG26	-0.223497	0.15076	0.429477	0.254469	0.30108		ATG26		ATG26		ATG26		ATG26		ATG26
LGE1	0.236843	-0.0897107	0.375507	0.494843	0.0537749		LGE1		LGE1		LGE1		LGE1		LGE1
FLC1	0.217456	0.239297	0.653023	0.38038	0.165748		FLC1		FLC1		FLC1		FLC1		FLC1
ECM32	0.473621	0.467855	1.06486	0.714548	-0.168879		ECM32		ECM32		ECM32		ECM32		ECM32
TBS1	0.188643	-0.0030477	0.46211	0.435709	0.109411		TBS1		TBS1		TBS1		TBS1		TBS1
YET3	0.165756	0.909536	0.719829	0.686263	-0.141778		YET3		YET3		YET3		YET3		YET3
SWH1	0.506529	0.902752	1.16442	0.589981	-0.0490268		SWH1		SWH1		SWH1		SWH1		SWH1
IRC20	0.34066	-0.0564052	0.328582	0.15382	0.385361		IRC20		IRC20		IRC20		IRC20		IRC20
TEC1	0.259938	0.468716	0.156473	0.400102	0.137242		TEC1		TEC1		TEC1		TEC1		TEC1
CUE5	-0.0568182	0.832062	0.670771	0.718859	-0.183183		CUE5		CUE5		CUE5		CUE5		CUE5
YRM1	0.00169787	0.475312	0.19481	0.221866	0.311962		YRM1		YRM1		YRM1		YRM1		YRM1
PRP8	0.42023	0.885668	0.973607	0.728534	-0.197355		PRP8		PRP8		PRP8		PRP8		PRP8
APL4	0.342943	-0.41525	0.564968	0.644931	-0.116067		APL4		APL4		APL4		APL4		APL4
SPO14	0.218983	0.538792	0.774765	0.411347	0.117474		SPO14		SPO14		SPO14		SPO14		SPO14
SPT5	0.278332	0.143965	0.597564	0.300372	0.227529		SPT5		SPT5		SPT5		SPT5		SPT5
MCR1	-0.557254	-0.573494	-0.0542099	0.137008	0.385209		MCR1		MCR1		MCR1		MCR1		MCR1
RTG3	0.540195	-0.0058105	0.292232	0.103198	0.413309		RTG3		RTG3		RTG3		RTG3		RTG3
SPC105	0.381294	0.412342	0.548305	0.00918729	0.504481		SPC105		SPC105		SPC105		SPC105		SPC105
ULA1	-0.13398	0.509719	0.577809	0.555247	-0.0472353		ULA1		ULA1		ULA1		ULA1		ULA1
RPH1	0.75934	0.218801	0.777789	0.253129	0.252523		RPH1		RPH1		RPH1		RPH1		RPH1
ROM2	0.214373	0.343498	0.967533	0.563056	-0.0614526		ROM2		ROM2		ROM2		ROM2		ROM2
PHO23	0.183364	0.58071	0.501679	0.376732	0.121053		PHO23		PHO23		PHO23		PHO23		PHO23
ECM29	-0.219006	0.284886	0.867769	0.126569	0.366971		ECM29		ECM29		ECM29		ECM29		ECM29
FAR11	-0.0618461	0.386478	0.360437	0.483752	0.00913124		FAR11		FAR11		FAR11		FAR11		FAR11
CRN1	0.32014	0.0694863	0.618393	0.437238	0.0552029		CRN1		CRN1		CRN1		CRN1		CRN1
ALD5	0.765619	0.0161844	0.333335	0.214011	0.277535		ALD5		ALD5		ALD5		ALD5		ALD5
YPK1	-0.279038	-0.726395	0.035535	0.142255	0.347128		YPK1		YPK1		YPK1		YPK1		YPK1
VPS1	0.127944	-0.0510531	0.60075	0.472838	0.0164835		VPS1		VPS1		VPS1		VPS1		VPS1
OAF1	0.292004	0.319031	0.491894	0.35404	0.133636		OAF1		OAF1		OAF1		OAF1		OAF1
HOS4	0.247636	0.583686	0.665193	0.260716	0.22117		HOS4		HOS4		HOS4		HOS4		HOS4
UBC1	0.375405	0.244962	-0.18968	0.471619	0.00769769		UBC1		UBC1		UBC1		UBC1		UBC1
RTN1	0.355939	0.563445	0.404807	0.11778	0.360128		RTN1		RTN1		RTN1		RTN1		RTN1
YME1	-0.0414067	-0.0919659	0.28813	0.409078	0.0614104		YME1		YME1		YME1		YME1		YME1
BYE1	0.42811	0.571597	0.855491	0.459356	0.00982565		BYE1		BYE1		BYE1		BYE1		BYE1
PER33	0.331402	0.269782	0.106942	0.742948	-0.274572		PER33		PER33		PER33		PER33		PER33
CIR1	-0.150816	-0.0613046	-0.0723059	-0.0933931	0.5585		CIR1		CIR1		CIR1		CIR1		CIR1
AIM45	-0.0535297	-0.500623	0.227598	0.0767952	0.386257		AIM45		AIM45		AIM45		AIM45		AIM45
ADE13	-0.0925852	-0.261634	0.212925	-0.0169404	0.476155		ADE13		ADE13		ADE13		ADE13		ADE13
VHS2	0.552899	0.965817	1.042	0.522523	-0.0675749		VHS2		VHS2		VHS2		VHS2		VHS2
SEC17	-0.028362	-0.431019	-0.0946572	0.338095	0.114125		SEC17		SEC17		SEC17		SEC17		SEC17
CST6	0.177875	-0.672241	0.538292	0.0435575	0.40455		CST6		CST6		CST6		CST6		CST6
LYS2	0.565172	0.72995	0.922879	0.528211	-0.0827823		LYS2		LYS2		LYS2		LYS2		LYS2
PCA1	-0.023132	-0.0620094	0.295071	0.0748366	0.36544		PCA1		PCA1		PCA1		PCA1		PCA1
ITC1	0.32793	0.9473	1.06294	0.928958	-0.490483		ITC1		ITC1		ITC1		ITC1		ITC1
LOT5	0.0786953	0.803346	0.735511	-0.0525177	0.488384		LOT5		LOT5		LOT5		LOT5		LOT5
PDR12	0.24086	0.200413	0.712364	0.599578	-0.164185		PDR12		PDR12		PDR12		PDR12		PDR12
MLP2	0.596279	0.496374	0.811842	0.329192	0.103086		MLP2		MLP2		MLP2		MLP2		MLP2
RIB1	0.37528	0.393553	0.470491	0.535512	-0.103496		RIB1		RIB1		RIB1		RIB1		RIB1
RPT2	0.199618	0.025438	0.288903	0.284878	0.144049		RPT2		RPT2		RPT2		RPT2		RPT2
SEC18	0.107256	0.397919	0.628497	0.263294	0.164854		SEC18		SEC18		SEC18		SEC18		SEC18
HAA1	-0.0430192	0.583303	0.603049	0.369491	0.0524112		HAA1		HAA1		HAA1		HAA1		HAA1
RAV1	0.12686	0.575184	0.622516	0.39944	0.0209597		RAV1		RAV1		RAV1		RAV1		RAV1
QCR7	0.271853	0.440498	0.3436	0.267547	0.150766		QCR7		QCR7		QCR7		QCR7		QCR7
ADE4	0.129286	0.379747	0.680365	-0.000137993	0.417438		ADE4		ADE4		ADE4		ADE4		ADE4
NAB3	0.546897	0.0309356	0.473244	0.374247	0.0395375		NAB3		NAB3		NAB3		NAB3		NAB3
SIN3	0.15061	0.797229	0.923869	0.252285	0.159246		SIN3		SIN3		SIN3		SIN3		SIN3
RGA2	0.407689	0.618973	0.866671	0.24053	0.170544		RGA2		RGA2		RGA2		RGA2		RGA2
VTC1	0.672739	-0.0145068	-0.0293582	0.250198	0.154145		VTC1		VTC1		VTC1		VTC1		VTC1
RPT6	0.184944	0.0572945	0.480996	0.536902	-0.132967		RPT6		RPT6		RPT6		RPT6		RPT6
AFT1	0.530998	0.227574	0.636065	0.355807	0.0473407		AFT1		AFT1		AFT1		AFT1		AFT1
CEP3	0.411116	0.346261	0.69655	0.518917	-0.12009		CEP3		CEP3		CEP3		CEP3		CEP3
COX9	0.300816	0.545337	-0.0206754	0.231123	0.164021		COX9		COX9		COX9		COX9		COX9
DSE4	0.235151	0.797263	1.53669	0.605613	-0.211038		DSE4		DSE4		DSE4		DSE4		DSE4
REB1	0.513574	0.163532	0.642498	0.540328	-0.14872		REB1		REB1		REB1		REB1		REB1
SEC27	0.23361	0.716424	0.897484	0.265884	0.110348		SEC27		SEC27		SEC27		SEC27		SEC27
RPT1	0.197578	0.201745	0.194849	0.228657	0.147291		RPT1		RPT1		RPT1		RPT1		RPT1
SAT4	-0.316948	0.256435	0.403763	0.230794	0.14504		SAT4		SAT4		SAT4		SAT4		SAT4
VHS3	-0.135773	0.285915	0.155851	-0.366267	0.731691		VHS3		VHS3		VHS3		VHS3		VHS3
RSC1	0.324686	-0.0266995	0.676678	0.246496	0.116786		RSC1		RSC1		RSC1		RSC1		RSC1
GDH2	-0.0285686	0.299752	0.287762	-0.0185965	0.380531		GDH2		GDH2		GDH2		GDH2		GDH2
PRE5	-0.110731	0.0542603	0.232124	0.276547	0.0797618		PRE5		PRE5		PRE5		PRE5		PRE5
SNF2	0.15869	0.494547	0.837177	0.212297	0.143476		SNF2		SNF2		SNF2		SNF2		SNF2
HAP1	0.236456	0.782219	1.23368	0.442008	-0.0872682		HAP1		HAP1		HAP1		HAP1		HAP1
GYP6	0.345669	-0.247411	0.455967	0.219498	0.134234		GYP6		GYP6		GYP6		GYP6		GYP6
EAP1	0.36664	0.422237	0.5951	0.414321	-0.0611882		EAP1		EAP1		EAP1		EAP1		EAP1
AHC1	-0.00859015	-0.259938	0.321076	0.499329	-0.149594		AHC1		AHC1		AHC1		AHC1		AHC1
PRE10	0.361594	0.132783	0.216836	0.257271	0.092195		PRE10		PRE10		PRE10		PRE10		PRE10
MSS51	0.167415	0.148901	0.573303	0.0402711	0.308154		MSS51		MSS51		MSS51		MSS51		MSS51
RPN3	0.626639	-0.411662	0.333385	0.469654	-0.124654		RPN3		RPN3		RPN3		RPN3		RPN3
PRY3	0.165866	0.442789	1.04513	0.423085	-0.0793502		PRY3		PRY3		PRY3		PRY3		PRY3
SED4	0.294583	-0.0167408	0.710794	0.0793196	0.25528		SED4		SED4		SED4		SED4		SED4
NHA1	0.428187	0.00946375	0.147051	-0.37243	0.700437		NHA1		NHA1		NHA1		NHA1		NHA1
SPT7	0.279339	-0.104459	0.797102	0.476211	-0.151657		SPT7		SPT7		SPT7		SPT7		SPT7
PEX1	0.39917	0.585496	0.687969	0.383756	-0.0626063		PEX1		PEX1		PEX1		PEX1		PEX1
TRP3	0.568243	-0.164416	0.454322	0.180301	0.134768		TRP3		TRP3		TRP3		TRP3		TRP3
ISU2	0.210687	0.315902	-0.0692304	-0.253862	0.554589		ISU2		ISU2		ISU2		ISU2		ISU2
TCB3	0.0165995	0.421878	0.789512	0.126972	0.173169		TCB3		TCB3		TCB3		TCB3		TCB3
NUM1	0.291726	0.889999	0.937331	0.277309	0.0208364		NUM1		NUM1		NUM1		NUM1		NUM1
SKI2	0.180472	-0.0185922	0.646177	0.2434	0.0518513		SKI2		SKI2		SKI2		SKI2		SKI2
TKL1	0.816438	0.519342	0.867702	0.174346	0.1203		TKL1		TKL1		TKL1		TKL1		TKL1
NEM1	-0.0196311	0.24391	0.184021	-0.231395	0.523676		NEM1		NEM1		NEM1		NEM1		NEM1
NAT2	0.315381	-0.215667	0.146498	0.348128	-0.056414		NAT2		NAT2		NAT2		NAT2		NAT2
VPS72	0.332425	-0.0452031	0.248127	0.158314	0.126989		VPS72		VPS72		VPS72		VPS72		VPS72
PSR1	0.518311	0.736367	0.694217	0.331587	-0.0463746		PSR1		PSR1		PSR1		PSR1		PSR1
KEL1	-0.0194243	0.575101	0.65451	0.139809	0.131833		KEL1		KEL1		KEL1		KEL1		KEL1
ULS1	0.117784	0.329953	0.624013	-0.0125451	0.262291		ULS1		ULS1		ULS1		ULS1		ULS1
APM1	0.154084	-0.097263	0.459386	0.570211	-0.321339		APM1		APM1		APM1		APM1		APM1
VPS35	-0.0528388	0.344138	0.285676	0.322087	-0.0778192		VPS35		VPS35		VPS35		VPS35		VPS35
FYV8	0.382722	-0.187681	0.358156	0.207652	0.0364233		FYV8		FYV8		FYV8		FYV8		FYV8
SLG1	0.176196	0.00590142	0.0792286	0.0525496	0.191149		SLG1		SLG1		SLG1		SLG1		SLG1
CMP2	0.0326492	0.352458	0.316922	0.17249	0.0711387		CMP2		CMP2		CMP2		CMP2		CMP2
PBP1	0.167773	0.189058	0.361921	-0.0553145	0.297685		PBP1		PBP1		PBP1		PBP1		PBP1
VPS16	0.0581782	0.500471	0.380925	0.199196	0.0408144		VPS16		VPS16		VPS16		VPS16		VPS16
TUF1	0.194018	-0.103557	0.659118	0.285483	-0.0520605		TUF1		TUF1		TUF1		TUF1		TUF1
CCR4	0.0359418	0.0268024	0.931932	0.274866	-0.0422137		CCR4		CCR4		CCR4		CCR4		CCR4
SRV2	0.0182199	-0.182543	0.376445	0.333318	-0.105752		SRV2		SRV2		SRV2		SRV2		SRV2
ESC1	-0.356511	0.134183	0.530899	0.311742	-0.0845643		ESC1		ESC1		ESC1		ESC1		ESC1
SRP101	0.294388	-0.0936217	0.533807	0.0380626	0.188488		SRP101		SRP101		SRP101		SRP101		SRP101
APE2	-0.111883	-0.0974191	0.602784	0.115879	0.109139		APE2		APE2		APE2		APE2		APE2
PEP1	0.343174	-0.117235	0.678045	0.286746	-0.0627547		PEP1		PEP1		PEP1		PEP1		PEP1
CDC13	-0.075325	-0.196088	0.4671	-0.0193162	0.236183		CDC13		CDC13		CDC13		CDC13		CDC13
BUL1	0.344203	0.764008	0.321535	-0.215339	0.425761		BUL1		BUL1		BUL1		BUL1		BUL1
PMA2	0.316231	0.84826	0.816765	-0.250198	0.456182		PMA2		PMA2		PMA2		PMA2		PMA2
ADE8	-0.0366021	-0.125375	0.110954	-0.118528	0.323384		ADE8		ADE8		ADE8		ADE8		ADE8
RSC2	0.180592	0.108977	0.56109	0.302466	-0.103739		RSC2		RSC2		RSC2		RSC2		RSC2
AVT4	0.282039	0.117649	0.251831	0.231411	-0.0350426		AVT4		AVT4		AVT4		AVT4		AVT4
PAH1	0.613027	0.554324	0.776216	0.581375	-0.385959		PAH1		PAH1		PAH1		PAH1		PAH1
VTC3	0.743989	-0.535358	-0.412248	0.0816239	0.113391		VTC3		VTC3		VTC3		VTC3		VTC3
PKH3	0.460562	0.732718	0.65256	0.494637	-0.30787		PKH3		PKH3		PKH3		PKH3		PKH3
DED1	0.256245	0.564373	0.749564	0.465241	-0.282251		DED1		DED1		DED1		DED1		DED1
FUM1	0.047095	-0.156658	0.497332	-0.172531	0.354271		FUM1		FUM1		FUM1		FUM1		FUM1
RPN2	0.182849	0.434561	0.608492	0.496924	-0.32515		RPN2		RPN2		RPN2		RPN2		RPN2
NPC2	-0.0828148	0.274469	0.447332	0.211354	-0.0443254		NPC2		NPC2		NPC2		NPC2		NPC2
AI5_ALPHA	-0.955868	0.301206	0.312136	0.39072	-0.22404		AI5_ALPHA		AI5_ALPHA		AI5_ALPHA		AI5_ALPHA		AI5_ALPHA
DSK2	0.316665	0.130947	0.531101	0.506132	-0.340567		DSK2		DSK2		DSK2		DSK2		DSK2
SFB2	0.263532	0.201912	0.593547	0.128443	0.0360696		SFB2		SFB2		SFB2		SFB2		SFB2
CHD1	0.395959	0.380784	0.802852	0.444506	-0.281965		CHD1		CHD1		CHD1		CHD1		CHD1
RPT4	0.245488	-0.496479	0.203195	0.134559	0.02267		RPT4		RPT4		RPT4		RPT4		RPT4
HDA1	0.373819	0.191128	0.144378	-0.00860934	0.157736		HDA1		HDA1		HDA1		HDA1		HDA1
STE23	0.0406491	-0.580648	0.457914	0.132432	0.0151221		STE23		STE23		STE23		STE23		STE23
SAM3	0.374964	0.476238	0.833106	0.221398	-0.0762289		SAM3		SAM3		SAM3		SAM3		SAM3
CTS1	0.580472	0.52177	1.35354	0.357998	-0.216879		CTS1		CTS1		CTS1		CTS1		CTS1
INO80	0.241623	0.123511	0.431503	0.0613068	0.0788912		INO80		INO80		INO80		INO80		INO80
EDE1	-0.253281	0.363625	0.890124	0.45924	-0.320319		EDE1		EDE1		EDE1		EDE1		EDE1
GSH1	0.766951	0.514343	0.510238	0.422015	-0.283335		GSH1		GSH1		GSH1		GSH1		GSH1
GIS3	0.168257	-0.028509	0.398828	0.0471853	0.0901019		GIS3		GIS3		GIS3		GIS3		GIS3
COX1	-1.0585	0.300483	0.270853	0.351724	-0.218336		COX1		COX1		COX1		COX1		COX1
YRF1-4	-0.807198	1.38445	0.451009	-0.0488157	0.181138		YRF1-4		YRF1-4		YRF1-4		YRF1-4		YRF1-4
RIB5	0.491232	-0.0520774	0.109688	0.373629	-0.243011		RIB5		RIB5		RIB5		RIB5		RIB5
TOR2	0.379246	0.787989	0.870991	0.430757	-0.309534		TOR2		TOR2		TOR2		TOR2		TOR2
CDC25	0.363799	0.791757	0.88027	0.390946	-0.274057		CDC25		CDC25		CDC25		CDC25		CDC25
SEC5	0.145834	0.172862	0.111259	0.0253921	0.09056		SEC5		SEC5		SEC5		SEC5		SEC5
MTC7	-0.238307	0.081502	-0.622778	-0.28746	0.401747		MTC7		MTC7		MTC7		MTC7		MTC7
PHB2	0.151631	-0.20316	0.125401	0.175947	-0.0625225		PHB2		PHB2		PHB2		PHB2		PHB2
PHO84	1.08536	-0.37895	-0.183071	0.0548407	0.0585483		PHO84		PHO84		PHO84		PHO84		PHO84
BSP1	0.51214	-0.452082	0.226421	-0.0163917	0.128872		BSP1		BSP1		BSP1		BSP1		BSP1
THO1	0.314336	-0.205058	-0.0473023	0.180167	-0.0685255		THO1		THO1		THO1		THO1		THO1
PUF3	0.0663189	-0.211891	0.44014	-0.085072	0.19575		PUF3		PUF3		PUF3		PUF3		PUF3
KRE9	0.253788	-0.261343	0.380764	0.110571	-0.00168862		KRE9		KRE9		KRE9		KRE9		KRE9
LPD1	-0.136515	-0.178343	0.224878	0.0828016	0.0249648		LPD1		LPD1		LPD1		LPD1		LPD1
SIT4	0.151622	-0.32421	0.201106	0.253925	-0.146923		SIT4		SIT4		SIT4		SIT4		SIT4
GPR1	0.232131	0.136902	0.644834	0.0458449	0.0555756		GPR1		GPR1		GPR1		GPR1		GPR1
KCS1	0.205619	0.227413	0.629241	-0.0542335	0.147154		KCS1		KCS1		KCS1		KCS1		KCS1
ILV3	0.581862	0.141571	0.463179	0.300713	-0.210139		ILV3		ILV3		ILV3		ILV3		ILV3
SER3	0.185014	0.0841614	0.202576	-0.115576	0.202772		SER3		SER3		SER3		SER3		SER3
ILV5	0.34569	0.363276	0.241064	0.0869474	-0.00421098		ILV5		ILV5		ILV5		ILV5		ILV5
RSM26	0.295938	-0.951068	-0.258831	-0.11484	0.196112		RSM26		RSM26		RSM26		RSM26		RSM26
RIM15	-0.094975	0.329023	0.653889	0.436861	-0.362088		RIM15		RIM15		RIM15		RIM15		RIM15
IRC13	0.0804841	1.01815	0.574164	0.355991	-0.283017		IRC13		IRC13		IRC13		IRC13		IRC13
GLY1	0.852737	0.119435	0.343828	0.124263	-0.0514609		GLY1		GLY1		GLY1		GLY1		GLY1
AFG3	0.314833	0.706993	0.567912	0.222006	-0.149521		AFG3		AFG3		AFG3		AFG3		AFG3
PAT1	0.058068	-0.0371603	0.473572	0.142691	-0.0705525		PAT1		PAT1		PAT1		PAT1		PAT1
PBS2	0.465707	0.514053	0.55865	0.131641	-0.0599077		PBS2		PBS2		PBS2		PBS2		PBS2
TIM44	0.373755	-0.273604	0.302223	0.0480511	0.0187737		TIM44		TIM44		TIM44		TIM44		TIM44
STH1	0.235617	0.0182918	0.633377	0.100345	-0.0361621		STH1		STH1		STH1		STH1		STH1
MIC17	0.242328	0.199567	0.527864	0.351465	-0.287543		MIC17		MIC17		MIC17		MIC17		MIC17
BMH2	0.0556981	-0.0502566	0.454548	0.370282	-0.308436		BMH2		BMH2		BMH2		BMH2		BMH2
HEM1	0.417616	-0.0183377	0.42455	-0.100603	0.160491		HEM1		HEM1		HEM1		HEM1		HEM1
ADE1	-0.200933	-0.195232	0.511142	-0.00552078	0.0644227		ADE1		ADE1		ADE1		ADE1		ADE1
ERG20	0.346961	0.0507805	0.515998	0.292033	-0.233155		ERG20		ERG20		ERG20		ERG20		ERG20
SKI3	0.163103	0.697417	0.705093	0.181637	-0.124471		SKI3		SKI3		SKI3		SKI3		SKI3
CBP3	0.500594	0.336204	0.199489	0.561474	-0.504544		CBP3		CBP3		CBP3		CBP3		CBP3
TSA1	0.162185	-0.305336	0.147801	0.111246	-0.0561407		TSA1		TSA1		TSA1		TSA1		TSA1
GPT2	0.0533963	-0.370956	0.313806	-0.00926569	0.0579954		GPT2		GPT2		GPT2		GPT2		GPT2
KTR7	0.167859	0.462722	0.531248	0.379038	-0.33397		KTR7		KTR7		KTR7		KTR7		KTR7
AI4	-0.983	0.253393	0.230336	0.34116	-0.297847		AI4		AI4		AI4		AI4		AI4
TPM1	0.368509	0.248252	0.0911493	-0.0339145	0.0735037		TPM1		TPM1		TPM1		TPM1		TPM1
TOR1	-0.13913	0.365568	0.507864	0.465655	-0.426119		TOR1		TOR1		TOR1		TOR1		TOR1
SBH2	0.105391	0.0863985	-0.165236	0.0315613	0.00507179		SBH2		SBH2		SBH2		SBH2		SBH2
ADE5_7	0.18479	0.229156	0.788927	-0.12589	0.16014		ADE5_7		ADE5_7		ADE5_7		ADE5_7		ADE5_7
VPS54	0.0632612	-0.152982	0.505307	0.0873123	-0.0537369		VPS54		VPS54		VPS54		VPS54		VPS54
MIP1	0.181847	0.149893	0.612263	0.140081	-0.108286		MIP1		MIP1		MIP1		MIP1		MIP1
NAM9	0.127447	-0.00443987	0.223918	0.414177	-0.388329		NAM9		NAM9		NAM9		NAM9		NAM9
HRQ1	-0.125625	-0.215207	0.38392	0.211438	-0.189706		HRQ1		HRQ1		HRQ1		HRQ1		HRQ1
YTA12	0.205871	0.240278	0.641247	0.174219	-0.155684		YTA12		YTA12		YTA12		YTA12		YTA12
RPN1	0.203428	0.184598	0.552244	-0.0549846	0.0695675		RPN1		RPN1		RPN1		RPN1		RPN1
YPT52	-0.109048	-0.381936	-0.519414	-0.161674	0.174796		YPT52		YPT52		YPT52		YPT52		YPT52
STE20	0.520708	0.269982	0.643542	0.2155	-0.205009		STE20		STE20		STE20		STE20		STE20
TUP1	0.15642	0.220729	0.709093	0.174954	-0.164965		TUP1		TUP1		TUP1		TUP1		TUP1
PHO81	0.223345	-0.33459	-0.0761515	-0.00359699	0.0105293		PHO81		PHO81		PHO81		PHO81		PHO81
CAM1	0.130251	-0.481352	0.34067	0.143372	-0.141527		CAM1		CAM1		CAM1		CAM1		CAM1
UBA1	0.312912	0.17572	0.565878	0.17484	-0.175154		UBA1		UBA1		UBA1		UBA1		UBA1
VTC2	0.750259	-0.129376	0.0360115	-0.0755564	0.0739317		VTC2		VTC2		VTC2		VTC2		VTC2
DCP2	0.153149	-0.196069	0.373684	0.0633711	-0.0659623		DCP2		DCP2		DCP2		DCP2		DCP2
YCK1	0.418762	0.23732	0.499309	0.0384065	-0.0422329		YCK1		YCK1		YCK1		YCK1		YCK1
ZDS1	0.364344	-0.0194539	0.544199	-0.146231	0.139799		ZDS1		ZDS1		ZDS1		ZDS1		ZDS1
RPT3	0.00216788	-0.174104	0.206822	-0.0740167	0.0645832		RPT3		RPT3		RPT3		RPT3		RPT3
MNN4	0.131257	0.660161	0.985027	0.531354	-0.543156		MNN4		MNN4		MNN4		MNN4		MNN4
LYP1	-0.088489	0.511772	0.362706	0.29909	-0.313034		LYP1		LYP1		LYP1		LYP1		LYP1
PMA1	0.232823	0.824982	0.898904	0.342241	-0.358827		PMA1		PMA1		PMA1		PMA1		PMA1
ECM30	0.0260386	0.517734	0.848859	0.237218	-0.254949		ECM30		ECM30		ECM30		ECM30		ECM30
SPF1	0.316807	-0.118271	0.333707	0.0260132	-0.053816		SPF1		SPF1		SPF1		SPF1		SPF1
OLA1	0.140508	-0.716561	0.268627	0.186522	-0.214621		OLA1		OLA1		OLA1		OLA1		OLA1
RAX1	0.229119	0.209078	0.627758	-0.209554	0.175686		RAX1		RAX1		RAX1		RAX1		RAX1
OYE2	-0.428736	-0.16421	0.273357	0.791903	-0.828368		OYE2		OYE2		OYE2		OYE2		OYE2
PHO87	0.464298	-0.341423	0.0507058	-0.0797624	0.0402218		PHO87		PHO87		PHO87		PHO87		PHO87
PTC3	0.159641	-0.0230498	0.0686973	-0.121696	0.0817552		PTC3		PTC3		PTC3		PTC3		PTC3
BDF2	0.0735215	0.174623	0.309786	0.369774	-0.409784		BDF2		BDF2		BDF2		BDF2		BDF2
CYS4	0.31027	0.106517	0.45793	0.155739	-0.198177		CYS4		CYS4		CYS4		CYS4		CYS4
BCH1	0.060748	-0.149264	0.42353	-0.202611	0.158381		BCH1		BCH1		BCH1		BCH1		BCH1
CRT10	0.0510495	-0.352932	0.488255	0.0156448	-0.0614841		CRT10		CRT10		CRT10		CRT10		CRT10
PSP1	-0.208161	0.485813	0.683338	0.133912	-0.183168		PSP1		PSP1		PSP1		PSP1		PSP1
MDR1	-0.138224	-0.190383	0.328718	0.202238	-0.252345		MDR1		MDR1		MDR1		MDR1		MDR1
UTH1	0.257431	0.081915	0.90703	-0.0708376	0.0192582		UTH1		UTH1		UTH1		UTH1		UTH1
PKC1	0.313497	0.322966	0.742744	0.292719	-0.354282		PKC1		PKC1		PKC1		PKC1		PKC1
ROT1	0.065942	-0.216913	0.0367617	0.242624	-0.304753		ROT1		ROT1		ROT1		ROT1		ROT1
COY1	0.224089	-0.189628	0.123742	0.168442	-0.230674		COY1		COY1		COY1		COY1		COY1
LRO1	-0.285183	-0.396424	-0.212156	0.109656	-0.178277		LRO1		LRO1		LRO1		LRO1		LRO1
BUD2	-0.12826	0.259567	0.354428	0.0141455	-0.0831529		BUD2		BUD2		BUD2		BUD2		BUD2
PRP46	0.529719	-0.435874	-0.223483	-0.296576	0.225879		PRP46		PRP46		PRP46		PRP46		PRP46
YTA6	0.155276	-0.0365609	0.252779	-0.337836	0.264914		YTA6		YTA6		YTA6		YTA6		YTA6
PKH2	0.39764	0.595459	0.717134	0.0974915	-0.17176		PKH2		PKH2		PKH2		PKH2		PKH2
ENT3	0.130691	0.083718	0.0481817	0.119478	-0.197602		ENT3		ENT3		ENT3		ENT3		ENT3
THO2	0.0435813	0.2414	0.40954	0.10059	-0.179015		THO2		THO2		THO2		THO2		THO2
CAF130	0.441821	0.363599	0.685456	0.431558	-0.51779		CAF130		CAF130		CAF130		CAF130		CAF130
MTQ1	-0.193957	-0.484646	-0.00366067	0.429092	-0.518038		MTQ1		MTQ1		MTQ1		MTQ1		MTQ1
MSN2	0.162486	0.463102	0.571574	0.0126833	-0.104627		MSN2		MSN2		MSN2		MSN2		MSN2
PFY1	0.140197	0.317826	0.33614	0.523893	-0.622456		PFY1		PFY1		PFY1		PFY1		PFY1
BPT1	0.107493	-0.387958	0.378064	0.517218	-0.61929		BPT1		BPT1		BPT1		BPT1		BPT1
SSP120	-0.0979601	0.245565	0.283362	0.465122	-0.574423		SSP120		SSP120		SSP120		SSP120		SSP120
NPL4	0.186909	0.119202	0.175656	0.00637224	-0.118062		NPL4		NPL4		NPL4		NPL4		NPL4
CCC1	0.128572	-0.337494	0.165015	0.0578384	-0.169974		CCC1		CCC1		CCC1		CCC1		CCC1
DSE3	0.321286	0.181664	0.609001	0.169895	-0.284688		DSE3		DSE3		DSE3		DSE3		DSE3
GTS1	-0.165508	-0.40557	-0.0906885	0.121674	-0.23805		GTS1		GTS1		GTS1		GTS1		GTS1
XRN1	0.280447	0.414649	0.708437	0.232485	-0.353083		XRN1		XRN1		XRN1		XRN1		XRN1
HEM12	0.124935	-0.128903	0.281303	0.0374275	-0.162295		HEM12		HEM12		HEM12		HEM12		HEM12
ECM14	0.248675	-1.12268	-0.200877	-0.00891544	-0.116542		ECM14		ECM14		ECM14		ECM14		ECM14
TUS1	-0.147446	0.0780354	0.224667	0.295227	-0.427845		TUS1		TUS1		TUS1		TUS1		TUS1
AVT3	-0.294168	0.311946	0.381834	0.16123	-0.306409		AVT3		AVT3		AVT3		AVT3		AVT3
MSA1	-0.423326	0.481446	0.651162	0.340635	-0.487406		MSA1		MSA1		MSA1		MSA1		MSA1
ECM3	0.253347	0.222301	0.256848	0.194674	-0.342282		ECM3		ECM3		ECM3		ECM3		ECM3
TOM40	0.294654	-0.256803	0.176485	0.0843694	-0.23271		TOM40		TOM40		TOM40		TOM40		TOM40
ZRT1	-1.51755	0.838787	0.519797	0.601015	-0.750998		ZRT1		ZRT1		ZRT1		ZRT1		ZRT1
ASP3-3	-0.563623	0.598645	-0.433521	-0.336981	0.186741		ASP3-3		ASP3-3		ASP3-3		ASP3-3		ASP3-3
GCN4	0.210928	0.287996	0.430486	0.0971453	-0.250631		GCN4		GCN4		GCN4		GCN4		GCN4
RPO21	0.278239	0.336463	0.798833	0.199308	-0.35315		RPO21		RPO21		RPO21		RPO21		RPO21
USA1	0.285434	0.181436	0.463446	0.18082	-0.335039		USA1		USA1		USA1		USA1		USA1
SIC1	0.253603	0.0898949	0.542516	-0.000483461	-0.154064		SIC1		SIC1		SIC1		SIC1		SIC1
NDD1	0.234896	-0.0302569	0.438655	0.0607855	-0.215652		NDD1		NDD1		NDD1		NDD1		NDD1
SPN1	0.244779	-0.634192	-0.0609382	0.13908	-0.296941		SPN1		SPN1		SPN1		SPN1		SPN1
MRPL28	0.331787	0.0735204	0.213962	-0.128219	-0.0302611		MRPL28		MRPL28		MRPL28		MRPL28		MRPL28
VTC4	0.618854	-0.33037	0.0974901	-0.0275737	-0.133149		VTC4		VTC4		VTC4		VTC4		VTC4
RPN5	0.239237	-0.050369	0.0225178	-0.0445893	-0.121236		RPN5		RPN5		RPN5		RPN5		RPN5
SPT10	0.415278	0.272115	0.67293	0.0651675	-0.233765		SPT10		SPT10		SPT10		SPT10		SPT10
CLC1	0.138278	0.0819389	0.126478	0.21476	-0.390565		CLC1		CLC1		CLC1		CLC1		CLC1
MOD5	0.0495492	-1.6177	-0.237244	-0.266901	0.0858708		MOD5		MOD5		MOD5		MOD5		MOD5
ENT2	0.0923732	0.18979	0.41798	-0.0461937	-0.139058		ENT2		ENT2		ENT2		ENT2		ENT2
FAS1	0.337713	1.03282	1.29105	0.519836	-0.707525		FAS1		FAS1		FAS1		FAS1		FAS1
NAM7	0.118532	0.124801	0.385537	0.090041	-0.28015		NAM7		NAM7		NAM7		NAM7		NAM7
PUT3	0.742599	0.165786	0.597129	0.354317	-0.547726		PUT3		PUT3		PUT3		PUT3		PUT3
ENT4	0.250256	0.053815	0.0734316	0.0405206	-0.235917		ENT4		ENT4		ENT4		ENT4		ENT4
ABP1	-0.183	0.0861832	0.587828	0.137424	-0.339526		ABP1		ABP1		ABP1		ABP1		ABP1
VPS4	0.405154	0.00174338	0.296447	0.0223964	-0.226665		VPS4		VPS4		VPS4		VPS4		VPS4
KRE6	0.165326	-0.15949	0.362822	0.0719672	-0.278743		KRE6		KRE6		KRE6		KRE6		KRE6
SER33	0.428948	-0.0238324	0.255673	-0.0309244	-0.176524		SER33		SER33		SER33		SER33		SER33
TIS11	-0.212096	-0.629252	0.0802774	0.0390989	-0.247607		TIS11		TIS11		TIS11		TIS11		TIS11
DFM1	0.193691	-0.126958	0.315994	0.0990141	-0.309213		DFM1		DFM1		DFM1		DFM1		DFM1
DSE2	0.33771	0.908241	0.73803	0.0424671	-0.254435		DSE2		DSE2		DSE2		DSE2		DSE2
SFL1	0.496082	0.179267	0.693958	0.31262	-0.532197		SFL1		SFL1		SFL1		SFL1		SFL1
TEL1	-0.179381	0.129859	0.41384	0.224937	-0.446676		TEL1		TEL1		TEL1		TEL1		TEL1
GPB1	0.227809	-0.77431	0.157214	-0.325563	0.1021		GPB1		GPB1		GPB1		GPB1		GPB1
SCW11	0.597391	0.769505	1.14509	0.262288	-0.487751		SCW11		SCW11		SCW11		SCW11		SCW11
DOP1	0.0855926	0.288294	0.470555	0.147483	-0.37313		DOP1		DOP1		DOP1		DOP1		DOP1
PMP2	-0.287046	0.268392	0.218496	0.269145	-0.495393		PMP2		PMP2		PMP2		PMP2		PMP2
AIM44	0.0777864	0.581558	0.66597	0.259819	-0.486104		AIM44		AIM44		AIM44		AIM44		AIM44
BDP1	0.23599	0.56922	0.572158	0.11297	-0.344591		BDP1		BDP1		BDP1		BDP1		BDP1
UBP3	-0.0863765	0.316453	0.551244	0.226682	-0.462366		UBP3		UBP3		UBP3		UBP3		UBP3
SGF73	-0.13118	0.451664	0.0920313	0.206531	-0.443531		SGF73		SGF73		SGF73		SGF73		SGF73
PAF1	0.262569	0.319344	0.344308	-0.00429898	-0.233916		PAF1		PAF1		PAF1		PAF1		PAF1
COP1	0.44095	0.701326	0.912624	0.0249063	-0.266178		COP1		COP1		COP1		COP1		COP1
SER1	0.409282	0.749046	0.614877	0.00606563	-0.24782		SER1		SER1		SER1		SER1		SER1
ASK10	0.937812	-0.566128	0.227582	0.118098	-0.368907		ASK10		ASK10		ASK10		ASK10		ASK10
ENT5	0.0955116	-0.53135	0.154017	-0.00546137	-0.24592		ENT5		ENT5		ENT5		ENT5		ENT5
SNQ2	0.630065	0.1933	0.263007	-0.0124945	-0.240023		SNQ2		SNQ2		SNQ2		SNQ2		SNQ2
PTA1	0.176019	0.277188	0.635757	0.113417	-0.367639		PTA1		PTA1		PTA1		PTA1		PTA1
RPN7	0.142493	-0.547682	-0.114756	-0.277415	0.0215908		RPN7		RPN7		RPN7		RPN7		RPN7
ARO8	0.357919	0.0133317	0.319016	0.0715989	-0.332944		ARO8		ARO8		ARO8		ARO8		ARO8
LEO1	0.318544	0.0657742	0.201162	-0.331079	0.0689078		LEO1		LEO1		LEO1		LEO1		LEO1
RAD26	-0.509356	0.0426269	0.121514	-0.338819	0.0727998		RAD26		RAD26		RAD26		RAD26		RAD26
OST1	0.00315729	0.0010384	0.3331	-0.0272182	-0.238805		OST1		OST1		OST1		OST1		OST1
HSL1	0.101524	0.580811	1.12903	0.236976	-0.509612		HSL1		HSL1		HSL1		HSL1		HSL1
SHE10	0.15712	0.366183	0.579403	-0.467314	0.193239		SHE10		SHE10		SHE10		SHE10		SHE10
TRX1	0.157658	-0.674535	-0.404117	-0.355659	0.0815053		TRX1		TRX1		TRX1		TRX1		TRX1
ISW1	0.524253	-0.409279	0.544527	-0.195981	-0.0801012		ISW1		ISW1		ISW1		ISW1		ISW1
ESS1	0.388316	0.000765792	0.573559	0.0918081	-0.369661		ESS1		ESS1		ESS1		ESS1		ESS1
HAT2	0.146855	-0.560817	-0.00565329	-0.153141	-0.124724		HAT2		HAT2		HAT2		HAT2		HAT2
GPI16	-0.116165	-0.287103	0.271482	-0.21754	-0.062999		GPI16		GPI16		GPI16		GPI16		GPI16
CCS1	0.554765	-0.284859	0.260606	-0.143911	-0.141373		CCS1		CCS1		CCS1		CCS1		CCS1
TGL3	-0.00396508	-0.276173	0.158938	-0.475087	0.187934		TGL3		TGL3		TGL3		TGL3		TGL3
SEC4	0.190389	-1.05274	-0.4112	-0.370501	0.0789291		SEC4		SEC4		SEC4		SEC4		SEC4
SFK1	0.271688	-0.846796	-0.556977	-0.0914877	-0.202116		SFK1		SFK1		SFK1		SFK1		SFK1
KRS1	0.876025	0.208773	0.764419	0.205678	-0.500729		KRS1		KRS1		KRS1		KRS1		KRS1
ARO3	0.660776	-0.213336	0.178026	-0.0233628	-0.274209		ARO3		ARO3		ARO3		ARO3		ARO3
VID28	-0.0508127	-0.315966	-0.0313298	-0.211249	-0.0863238		VID28		VID28		VID28		VID28		VID28
RPN6	0.231116	0.155488	0.00733364	-0.212901	-0.089408		RPN6		RPN6		RPN6		RPN6		RPN6
DNF1	-0.310348	-0.0836481	0.521778	0.167618	-0.47139		DNF1		DNF1		DNF1		DNF1		DNF1
WHI4	0.0536875	-0.0739622	0.563358	-0.190813	-0.116125		WHI4		WHI4		WHI4		WHI4		WHI4
RPN12	0.265797	-0.227023	0.0679412	0.0689424	-0.375893		RPN12		RPN12		RPN12		RPN12		RPN12
MET6	0.221087	0.892182	1.2733	0.334808	-0.641781		MET6		MET6		MET6		MET6		MET6
ARC35	-0.0607541	-0.816233	0.156331	0.06003	-0.367474		ARC35		ARC35		ARC35		ARC35		ARC35
PUP3	0.0706896	0.521083	-0.187734	-0.213845	-0.0972718		PUP3		PUP3		PUP3		PUP3		PUP3
SVL3	-0.0759126	0.333004	0.504196	0.0978182	-0.410881		SVL3		SVL3		SVL3		SVL3		SVL3
FPS1	0.203763	0.456902	0.43278	0.249954	-0.563552		FPS1		FPS1		FPS1		FPS1		FPS1
GVP36	0.0620712	-0.705582	-0.0181464	0.116525	-0.430852		GVP36		GVP36		GVP36		GVP36		GVP36
MPS1	0.315898	0.183195	0.43406	-0.156555	-0.159526		MPS1		MPS1		MPS1		MPS1		MPS1
ASF2	-0.173443	-0.460964	-0.0150831	-0.238678	-0.0793192		ASF2		ASF2		ASF2		ASF2		ASF2
APL1	0.230697	-0.039674	-0.0172662	-0.136591	-0.181591		APL1		APL1		APL1		APL1		APL1
RSC30	0.168051	-0.56105	-0.241167	-0.491487	0.172068		RSC30		RSC30		RSC30		RSC30		RSC30
PSD2	0.272863	0.240997	0.535489	-0.00138438	-0.318464		PSD2		PSD2		PSD2		PSD2		PSD2
CTI6	0.309215	-0.463422	-0.0601067	-0.282304	-0.0399564		CTI6		CTI6		CTI6		CTI6		CTI6
NUP157	0.28805	0.317182	0.694332	0.201019	-0.523565		NUP157		NUP157		NUP157		NUP157		NUP157
VPS53	0.474961	0.225575	0.638641	0.271102	-0.594414		VPS53		VPS53		VPS53		VPS53		VPS53
SEC9	0.00961889	-0.164387	-0.00797416	-0.480459	0.157138		SEC9		SEC9		SEC9		SEC9		SEC9
PPN1	-0.189195	0.149723	0.10113	-0.414587	0.0907953		PPN1		PPN1		PPN1		PPN1		PPN1
YPP1	0.379575	-0.176575	0.341346	-0.27907	-0.044908		YPP1		YPP1		YPP1		YPP1		YPP1
TOS1	0.156866	-0.194085	0.304473	0.0753883	-0.40805		TOS1		TOS1		TOS1		TOS1		TOS1
LAS17	-0.149368	0.414367	0.242865	0.191095	-0.525916		LAS17		LAS17		LAS17		LAS17		LAS17
PMR1	0.151422	0.270865	0.43398	0.2411	-0.584529		PMR1		PMR1		PMR1		PMR1		PMR1
PDR15	-0.965264	0.23353	0.728321	-0.160854	-0.183191		PDR15		PDR15		PDR15		PDR15		PDR15
SER2	-0.111646	-0.0719448	0.132627	-0.110186	-0.23462		SER2		SER2		SER2		SER2		SER2
UFD2	-0.0383608	0.281448	0.0451986	0.0454648	-0.391354		UFD2		UFD2		UFD2		UFD2		UFD2
DHH1	-0.261734	-0.425247	0.287162	-0.151407	-0.19888		DHH1		DHH1		DHH1		DHH1		DHH1
PRD1	-0.329602	-0.415049	0.179336	-0.197857	-0.155394		PRD1		PRD1		PRD1		PRD1		PRD1
QDR3	0.0673239	0.491975	0.336529	0.156592	-0.510294		QDR3		QDR3		QDR3		QDR3		QDR3
PMI40	-0.649278	0.433492	0.491196	-0.172638	-0.184863		PMI40		PMI40		PMI40		PMI40		PMI40
IMO32	0.576292	0.0923662	0.422285	-0.0876026	-0.271416		IMO32		IMO32		IMO32		IMO32		IMO32
TOP1	0.430968	0.500799	0.747554	0.159995	-0.519654		TOP1		TOP1		TOP1		TOP1		TOP1
IRA1	-0.180154	0.212865	0.815716	0.38191	-0.742524		IRA1		IRA1		IRA1		IRA1		IRA1
MYO5	-0.0286937	0.385197	0.667171	0.216116	-0.577112		MYO5		MYO5		MYO5		MYO5		MYO5
HKR1	-0.00766622	0.836694	0.743144	0.249423	-0.614551		HKR1		HKR1		HKR1		HKR1		HKR1
CDC55	0.189633	0.128352	0.135477	-0.0369457	-0.331305		CDC55		CDC55		CDC55		CDC55		CDC55
OSH3	-0.0478109	0.484728	0.299446	-0.0889198	-0.280468		OSH3		OSH3		OSH3		OSH3		OSH3
SEC6	0.561319	-0.916379	0.241136	0.033885	-0.403489		SEC6		SEC6		SEC6		SEC6		SEC6
KAP120	0.53783	0.462338	0.645617	-0.153046	-0.220147		KAP120		KAP120		KAP120		KAP120		KAP120
NSP1	0.43146	0.226314	0.848535	0.188074	-0.561965		NSP1		NSP1		NSP1		NSP1		NSP1
MTC5	0.295833	-0.24616	-0.0367713	0.0189117	-0.395029		MTC5		MTC5		MTC5		MTC5		MTC5
YRA1	0.279548	0.279951	0.244585	-0.234819	-0.144185		YRA1		YRA1		YRA1		YRA1		YRA1
YRF1-2	-0.843552	1.24542	0.177474	-0.536022	0.156059		YRF1-2		YRF1-2		YRF1-2		YRF1-2		YRF1-2
SCS2	0.15005	-1.39913	-0.191082	-0.478017	0.0979877		SCS2		SCS2		SCS2		SCS2		SCS2
BDF1	-0.0301648	0.320018	0.326173	-0.323726	-0.0612975		BDF1		BDF1		BDF1		BDF1		BDF1
HSE1	0.459967	0.386369	0.541309	0.237097	-0.624304		HSE1		HSE1		HSE1		HSE1		HSE1
ATP1	0.164122	-0.0108338	0.418805	0.260308	-0.648048		ATP1		ATP1		ATP1		ATP1		ATP1
PDR8	0.700914	-0.699399	0.0197463	-0.121528	-0.267127		PDR8		PDR8		PDR8		PDR8		PDR8
HRR25	0.343742	-0.265794	-0.0695486	0.0249478	-0.417023		HRR25		HRR25		HRR25		HRR25		HRR25
AIP1	-0.124714	0.368427	-0.0436726	-0.00255706	-0.392886		AIP1		AIP1		AIP1		AIP1		AIP1
TUB2	0.23508	-0.468958	0.308913	-0.174623	-0.221614		TUB2		TUB2		TUB2		TUB2		TUB2
SRC1	0.0836036	0.091299	0.2395	-0.27244	-0.124297		SRC1		SRC1		SRC1		SRC1		SRC1
OPI1	0.0520975	-0.236903	0.0646937	-0.324053	-0.0728487		OPI1		OPI1		OPI1		OPI1		OPI1
MAP1	0.166859	-0.003657	0.224125	-0.122341	-0.277364		MAP1		MAP1		MAP1		MAP1		MAP1
RSP5	0.0513207	-0.362224	0.476974	-0.127447	-0.27276		RSP5		RSP5		RSP5		RSP5		RSP5
RNA14	0.43979	-0.443493	0.0960766	0.0384209	-0.443718		RNA14		RNA14		RNA14		RNA14		RNA14
FAS2	0.478816	0.504712	1.00443	0.0575858	-0.463585		FAS2		FAS2		FAS2		FAS2		FAS2
SYH1	0.395834	-0.523544	0.213992	-0.296125	-0.11844		SYH1		SYH1		SYH1		SYH1		SYH1
PRE3	-0.314698	-0.347677	-0.0228114	0.0604573	-0.475046		PRE3		PRE3		PRE3		PRE3		PRE3
VPH1	0.463893	-0.274401	0.342843	-0.143449	-0.275225		VPH1		VPH1		VPH1		VPH1		VPH1
ERV46	0.239065	-0.415859	0.311972	-0.214633	-0.204138		ERV46		ERV46		ERV46		ERV46		ERV46
MCM4	0.218567	-0.0536406	0.630019	0.017053	-0.43753		MCM4		MCM4		MCM4		MCM4		MCM4
HMG2	-0.518252	-0.373884	0.0702805	-0.383393	-0.0428652		HMG2		HMG2		HMG2		HMG2		HMG2
GRR1	0.211359	0.396325	0.504959	0.0950503	-0.524592		GRR1		GRR1		GRR1		GRR1		GRR1
CLN1	-0.060458	-0.113458	0.640251	-0.0562792	-0.373359		CLN1		CLN1		CLN1		CLN1		CLN1
STE4	0.0922972	-0.0609632	0.172802	-0.209159	-0.221845		STE4		STE4		STE4		STE4		STE4
WHI3	0.00723955	-0.0599744	0.325737	-0.0889965	-0.343145		WHI3		WHI3		WHI3		WHI3		WHI3
RSC3	0.426322	0.365041	0.433567	-0.212752	-0.220147		RSC3		RSC3		RSC3		RSC3		RSC3
GGC1	0.43637	0.0102248	0.241981	-0.0558338	-0.385737		GGC1		GGC1		GGC1		GGC1		GGC1
TOM1	0.0251315	0.737258	0.689706	0.357556	-0.799483		TOM1		TOM1		TOM1		TOM1		TOM1
PIN4	0.0132384	0.160101	0.426641	-0.114207	-0.328193		PIN4		PIN4		PIN4		PIN4		PIN4
MUP1	0.114335	0.541338	0.660032	0.0422305	-0.484822		MUP1		MUP1		MUP1		MUP1		MUP1
NHP6A	0.208299	-0.588868	-0.173332	-0.279418	-0.168749		NHP6A		NHP6A		NHP6A		NHP6A		NHP6A
UBP5	-0.231945	-0.222239	0.102627	0.147179	-0.597322		UBP5		UBP5		UBP5		UBP5		UBP5
NAM2	-0.013101	0.321505	0.156816	0.133441	-0.589631		NAM2		NAM2		NAM2		NAM2		NAM2
FAA4	0.523552	0.131342	0.222551	-0.321936	-0.135169		FAA4		FAA4		FAA4		FAA4		FAA4
BNI1	-0.113928	0.5995	0.621957	0.172694	-0.631832		BNI1		BNI1		BNI1		BNI1		BNI1
BCK2	0.293855	0.0634674	0.668441	0.0280863	-0.487773		BCK2		BCK2		BCK2		BCK2		BCK2
RPT5	0.549549	0.0156474	0.103621	-0.0573587	-0.410062		RPT5		RPT5		RPT5		RPT5		RPT5
TPN1	0.00883581	0.262556	0.349416	-0.433857	-0.0338708		TPN1		TPN1		TPN1		TPN1		TPN1
CRH1	0.312252	-0.360245	0.309692	-0.333465	-0.140871		CRH1		CRH1		CRH1		CRH1		CRH1
RSM24	0.0158956	-1.19058	-0.2436	0.0506704	-0.525144		RSM24		RSM24		RSM24		RSM24		RSM24
HER1	-0.0702065	-0.185026	0.556005	0.157556	-0.633455		HER1		HER1		HER1		HER1		HER1
PHO88	0.392592	0.461027	0.0706221	-0.288453	-0.190495		PHO88		PHO88		PHO88		PHO88		PHO88
CTF19	0.219335	-0.932924	-0.269473	-0.222611	-0.257548		CTF19		CTF19		CTF19		CTF19		CTF19
NYV1	-0.147332	-0.168991	-0.161961	-0.329785	-0.159315		NYV1		NYV1		NYV1		NYV1		NYV1
PIK1	0.264862	0.138415	0.605149	0.0901201	-0.579476		PIK1		PIK1		PIK1		PIK1		PIK1
IST2	-0.30773	0.139191	0.38731	-0.251721	-0.239493		IST2		IST2		IST2		IST2		IST2
HIP1	0.343009	0.291421	0.196769	-0.132338	-0.360881		HIP1		HIP1		HIP1		HIP1		HIP1
PUF2	-0.0500223	-0.178487	0.16581	-0.243464	-0.25322		PUF2		PUF2		PUF2		PUF2		PUF2
SIR4	0.325425	-0.706442	0.553884	-0.288899	-0.209319		SIR4		SIR4		SIR4		SIR4		SIR4
EAF1	0.464282	0.284376	0.417272	0.00655955	-0.509829		EAF1		EAF1		EAF1		EAF1		EAF1
RTF1	0.369541	0.29816	0.0708	0.0434272	-0.550493		RTF1		RTF1		RTF1		RTF1		RTF1
ARF2	0.183054	0.418799	0.224964	-0.250208	-0.258449		ARF2		ARF2		ARF2		ARF2		ARF2
MYO2	0.208451	0.787427	0.555615	0.0483433	-0.558243		MYO2		MYO2		MYO2		MYO2		MYO2
SCD5	0.380745	-0.398982	0.131991	-0.15006	-0.36526		SCD5		SCD5		SCD5		SCD5		SCD5
IOC2	0.411895	-0.0511977	0.400848	-0.0823837	-0.435087		IOC2		IOC2		IOC2		IOC2		IOC2
HOG1	0.226958	0.224839	0.395696	0.10943	-0.627981		HOG1		HOG1		HOG1		HOG1		HOG1
CLU1	0.256813	0.165477	0.566642	-0.0689669	-0.452878		CLU1		CLU1		CLU1		CLU1		CLU1
ASP3-4	-0.875386	0.0114643	-0.607086	-0.402286	-0.121464		ASP3-4		ASP3-4		ASP3-4		ASP3-4		ASP3-4
RPN8	-0.0557911	-0.686769	-0.340943	-0.323228	-0.203244		RPN8		RPN8		RPN8		RPN8		RPN8
SPE2	0.440271	-0.202709	-0.12811	-0.16084	-0.366498		SPE2		SPE2		SPE2		SPE2		SPE2
GBP2	0.418039	0.121691	0.273377	-0.191458	-0.339938		GBP2		GBP2		GBP2		GBP2		GBP2
VIP1	0.200404	-0.283095	0.212325	-0.127512	-0.40395		VIP1		VIP1		VIP1		VIP1		VIP1
RVB2	0.266561	-0.26899	0.122645	-0.310398	-0.228382		RVB2		RVB2		RVB2		RVB2		RVB2
RSC6	0.523551	0.348596	0.19131	-0.202658	-0.336873		RSC6		RSC6		RSC6		RSC6		RSC6
PDE2	0.632829	-0.470268	0.193736	0.163917	-0.710111		PDE2		PDE2		PDE2		PDE2		PDE2
GSP1	0.613673	0.030779	-0.0524397	-0.209096	-0.338548		GSP1		GSP1		GSP1		GSP1		GSP1
VMA3	-0.316195	0.0852277	0.225669	-0.230547	-0.319002		VMA3		VMA3		VMA3		VMA3		VMA3
PRE7	0.295225	-0.333079	0.270418	0.0120089	-0.568105		PRE7		PRE7		PRE7		PRE7		PRE7
PRO3	0.184042	0.261776	0.211733	0.0414208	-0.597587		PRO3		PRO3		PRO3		PRO3		PRO3
CDC3	0.201466	0.542649	0.0669336	0.117385	-0.677741		CDC3		CDC3		CDC3		CDC3		CDC3
MET2	0.142402	0.425013	0.563985	-0.255851	-0.305235		MET2		MET2		MET2		MET2		MET2
HOL1	0.0863004	0.635197	0.435642	0.227006	-0.790513		HOL1		HOL1		HOL1		HOL1		HOL1
TUB1	0.0429364	0.057891	0.659867	-0.308479	-0.255609		TUB1		TUB1		TUB1		TUB1		TUB1
ASP3-1	-0.723385	0.461495	-0.337628	-0.489838	-0.0743978		ASP3-1		ASP3-1		ASP3-1		ASP3-1		ASP3-1
SKN7	0.420559	-0.383015	0.101665	-0.0191568	-0.54569		SKN7		SKN7		SKN7		SKN7		SKN7
MRP51	0.174199	-0.643495	-0.304274	0.0790761	-0.645179		MRP51		MRP51		MRP51		MRP51		MRP51
PRP40	0.297444	-0.0113358	-0.137384	-0.390613	-0.177178		PRP40		PRP40		PRP40		PRP40		PRP40
TMA108	0.140466	0.525864	0.618149	0.208469	-0.776989		TMA108		TMA108		TMA108		TMA108		TMA108
NAT1	0.274538	0.484429	0.70201	0.00418422	-0.581384		NAT1		NAT1		NAT1		NAT1		NAT1
UBR1	0.0242901	-0.00639797	0.666539	0.0468597	-0.624753		UBR1		UBR1		UBR1		UBR1		UBR1
NPL6	0.158228	-2.25764	-0.4327	-0.321876	-0.257085		NPL6		NPL6		NPL6		NPL6		NPL6
SEC39	0.320163	0.505806	0.523947	-0.170317	-0.410229		SEC39		SEC39		SEC39		SEC39		SEC39
VTH2	-0.243167	0.336794	-0.119249	-0.563943	-0.0185266		VTH2		VTH2		VTH2		VTH2		VTH2
NUT1	0.00847366	-0.645722	0.218746	0.0270078	-0.612		NUT1		NUT1		NUT1		NUT1		NUT1
LRG1	0.15335	0.0729801	0.335005	-0.431112	-0.154184		LRG1		LRG1		LRG1		LRG1		LRG1
MTM1	0.0934974	0.0777036	-0.0124679	-0.0460333	-0.540651		MTM1		MTM1		MTM1		MTM1		MTM1
RPB4	0.144854	-0.308877	-0.0315766	-0.311811	-0.278704		RPB4		RPB4		RPB4		RPB4		RPB4
PUP1	-0.0468336	-0.534379	-0.525817	-0.685907	0.0951934		PUP1		PUP1		PUP1		PUP1		PUP1
MTD1	-0.444863	-0.595081	-0.175888	-0.377889	-0.213436		MTD1		MTD1		MTD1		MTD1		MTD1
TVP18	-0.15244	-0.468219	-0.217354	0.0525074	-0.646001		TVP18		TVP18		TVP18		TVP18		TVP18
ALY2	0.296125	0.168475	0.642719	0.0659798	-0.661384		ALY2		ALY2		ALY2		ALY2		ALY2
CCT8	0.212419	-0.360015	0.247785	-0.189985	-0.408054		CCT8		CCT8		CCT8		CCT8		CCT8
BRR2	0.183193	-0.0541005	0.591747	0.197703	-0.795838		BRR2		BRR2		BRR2		BRR2		BRR2
MDM32	0.0347371	-1.10973	-0.25066	-0.507686	-0.0906596		MDM32		MDM32		MDM32		MDM32		MDM32
BGL2	0.239842	0.437883	0.4181	0.0865668	-0.685707		BGL2		BGL2		BGL2		BGL2		BGL2
PRO2	0.255316	-0.424875	0.190809	-0.109478	-0.490688		PRO2		PRO2		PRO2		PRO2		PRO2
SNU114	0.348443	-0.0706614	0.102202	0.0479668	-0.650542		SNU114		SNU114		SNU114		SNU114		SNU114
ECT1	0.104805	-0.213986	-0.0817651	-0.219805	-0.384882		ECT1		ECT1		ECT1		ECT1		ECT1
VPS29	-0.216505	0.0488568	-0.114667	0.00133824	-0.606973		VPS29		VPS29		VPS29		VPS29		VPS29
RSM7	-0.200474	-0.225494	-0.288983	-0.251762	-0.358422		RSM7		RSM7		RSM7		RSM7		RSM7
ARG82	-0.0833277	0.00674708	-0.0697495	-0.194992	-0.418963		ARG82		ARG82		ARG82		ARG82		ARG82
SWI6	0.294051	0.240402	0.410347	-0.155732	-0.458873		SWI6		SWI6		SWI6		SWI6		SWI6
NBP35	-0.251973	-0.180091	-0.792489	-0.34751	-0.267931		NBP35		NBP35		NBP35		NBP35		NBP35
FCY1	0.22497	-0.435043	0.00899455	-0.602462	-0.0138695		FCY1		FCY1		FCY1		FCY1		FCY1
PFK2	0.120118	0.393634	0.641194	-0.0837401	-0.53327		PFK2		PFK2		PFK2		PFK2		PFK2
ICL1	0.0918417	0.0331393	0.414589	-0.0754908	-0.544573		ICL1		ICL1		ICL1		ICL1		ICL1
QDR2	-0.363945	0.313021	0.108778	-0.573216	-0.0507607		QDR2		QDR2		QDR2		QDR2		QDR2
BSC2	0.399044	-0.871216	-0.109984	-0.334763	-0.289272		BSC2		BSC2		BSC2		BSC2		BSC2
ARP9	0.32102	-0.224986	0.298209	0.144675	-0.76934		ARP9		ARP9		ARP9		ARP9		ARP9
MON2	-0.181926	-0.278607	0.311231	0.180167	-0.806764		MON2		MON2		MON2		MON2		MON2
PEX29	0.242534	0.290538	0.517125	0.0579759	-0.685368		PEX29		PEX29		PEX29		PEX29		PEX29
UBX2	0.0806851	-0.126365	0.0507099	-0.390166	-0.23776		UBX2		UBX2		UBX2		UBX2		UBX2
DNF2	0.479715	0.365768	0.796472	0.0427978	-0.67482		DNF2		DNF2		DNF2		DNF2		DNF2
NAP1	0.652716	-0.0274745	0.506845	0.205229	-0.838474		NAP1		NAP1		NAP1		NAP1		NAP1
WAR1	0.0401729	0.390356	0.0900293	-0.0233941	-0.611328		WAR1		WAR1		WAR1		WAR1		WAR1
SNF1	0.049078	-0.0878654	0.32273	-0.359994	-0.276536		SNF1		SNF1		SNF1		SNF1		SNF1
TOA1	0.000165084	-0.726319	0.170909	-0.0917248	-0.546308		TOA1		TOA1		TOA1		TOA1		TOA1
AMD1	0.3586	-1.00664	-0.0737818	-0.41101	-0.235049		AMD1		AMD1		AMD1		AMD1		AMD1
SLM3	0.187263	-0.387746	0.215105	-0.165459	-0.482538		SLM3		SLM3		SLM3		SLM3		SLM3
PDR5	0.522808	0.699117	0.930797	-0.297577	-0.351623		PDR5		PDR5		PDR5		PDR5		PDR5
IPP1	0.239317	0.026631	0.244582	-0.214103	-0.435605		IPP1		IPP1		IPP1		IPP1		IPP1
TFG1	0.247584	-0.239962	-0.0181891	-0.399218	-0.256866		TFG1		TFG1		TFG1		TFG1		TFG1
DNM1	0.437078	0.091925	0.420583	-0.52654	-0.130501		DNM1		DNM1		DNM1		DNM1		DNM1
RSC9	0.457043	-0.397923	0.503136	-0.351274	-0.305784		RSC9		RSC9		RSC9		RSC9		RSC9
RML2	0.383066	0.600513	0.197812	-0.490544	-0.166705		RML2		RML2		RML2		RML2		RML2
HO	0.675108	0.952031	1.36611	-0.534799	-0.131987		HO		HO		HO		HO		HO
WHI2	0.0785214	0.0397338	0.182122	-0.185043	-0.481945		WHI2		WHI2		WHI2		WHI2		WHI2
YRF1-1	-0.850573	1.09556	0.107874	-0.527645	-0.139468		YRF1-1		YRF1-1		YRF1-1		YRF1-1		YRF1-1
AVL9	0.35068	-0.160453	0.0874894	-0.279524	-0.391784		AVL9		AVL9		AVL9		AVL9		AVL9
PUP2	-0.0757273	-0.150981	-0.0204097	-0.165375	-0.506301		PUP2		PUP2		PUP2		PUP2		PUP2
YRF1-6	-0.988674	1.04333	0.00990458	-0.787764	0.112387		YRF1-6		YRF1-6		YRF1-6		YRF1-6		YRF1-6
SNF11	-0.0784151	-0.144884	-0.0529956	-0.0793771	-0.596129		SNF11		SNF11		SNF11		SNF11		SNF11
ARG1	0.569093	0.158742	0.483608	0.134577	-0.824609		ARG1		ARG1		ARG1		ARG1		ARG1
SUL2	0.248606	0.134319	0.747575	0.0986344	-0.790697		SUL2		SUL2		SUL2		SUL2		SUL2
SWP1	-0.00027355	-0.989217	-0.290893	-0.210765	-0.482041		SWP1		SWP1		SWP1		SWP1		SWP1
YSY6	-0.113908	-0.155556	-0.208801	-0.0721669	-0.621907		YSY6		YSY6		YSY6		YSY6		YSY6
APL2	-0.223754	-0.705399	-0.288713	-0.566102	-0.131109		APL2		APL2		APL2		APL2		APL2
UFD4	-0.108091	0.0129386	0.180936	0.190831	-0.894923		UFD4		UFD4		UFD4		UFD4		UFD4
TRK1	0.222169	0.0292717	0.564398	0.0988343	-0.803208		TRK1		TRK1		TRK1		TRK1		TRK1
CIK1	0.3073	-0.105607	0.368289	-0.06808	-0.641499		CIK1		CIK1		CIK1		CIK1		CIK1
ASG1	0.145401	0.30525	0.426118	-0.101959	-0.609722		ASG1		ASG1		ASG1		ASG1		ASG1
PRE1	-0.0921765	-0.498686	-0.24782	0.0314397	-0.745072		PRE1		PRE1		PRE1		PRE1		PRE1
GIS4	0.118694	-0.165825	0.338466	-0.0471968	-0.671705		GIS4		GIS4		GIS4		GIS4		GIS4
FPR3	0.6984	0.252675	0.230142	-0.0342452	-0.687608		FPR3		FPR3		FPR3		FPR3		FPR3
TRP4	0.800447	-0.117903	-0.096587	-0.4008	-0.321221		TRP4		TRP4		TRP4		TRP4		TRP4
VID27	0.193286	0.447371	0.264634	-0.260813	-0.468664		VID27		VID27		VID27		VID27		VID27
ILV6	0.335597	0.0632835	0.10342	-0.0186786	-0.71427		ILV6		ILV6		ILV6		ILV6		ILV6
KIC1	0.314698	0.222246	0.400033	-0.359929	-0.374082		KIC1		KIC1		KIC1		KIC1		KIC1
CAF40	0.426482	-0.264597	0.120212	0.0190906	-0.757421		CAF40		CAF40		CAF40		CAF40		CAF40
IDP1	0.278477	-0.473176	0.445641	-0.348186	-0.391091		IDP1		IDP1		IDP1		IDP1		IDP1
PRP42	0.199539	-0.825481	-0.541586	0.0997528	-0.839764		PRP42		PRP42		PRP42		PRP42		PRP42
FKS1	0.034711	0.584002	1.05819	0.174305	-0.915365		FKS1		FKS1		FKS1		FKS1		FKS1
OAC1	0.523612	0.118529	0.167479	-0.130279	-0.610858		OAC1		OAC1		OAC1		OAC1		OAC1
STV1	-0.171731	0.174453	0.292868	-0.0957949	-0.645535		STV1		STV1		STV1		STV1		STV1
PRP6	0.0941517	-0.352752	0.116885	-0.194596	-0.556069		PRP6		PRP6		PRP6		PRP6		PRP6
LSM5	0.0933752	-0.0684674	-0.110199	-0.235441	-0.520812		LSM5		LSM5		LSM5		LSM5		LSM5
ISC1	0.283052	-0.375765	0.132167	-0.535684	-0.223601		ISC1		ISC1		ISC1		ISC1		ISC1
AMN1	0.247763	-0.192348	0.425855	-0.376053	-0.388876		AMN1		AMN1		AMN1		AMN1		AMN1
PRE9	0.456652	-0.0870367	-0.0156191	-0.218387	-0.553388		PRE9		PRE9		PRE9		PRE9		PRE9
ARO1	0.287671	0.227873	0.214105	-0.0877095	-0.684213		ARO1		ARO1		ARO1		ARO1		ARO1
SGS1	0.314613	0.292502	0.583421	0.0727572	-0.845226		SGS1		SGS1		SGS1		SGS1		SGS1
TIM50	0.27188	-0.375889	-0.0350818	-0.539661	-0.23817		TIM50		TIM50		TIM50		TIM50		TIM50
YCK2	0.0831889	-0.0805192	0.0893722	-0.368497	-0.409367		YCK2		YCK2		YCK2		YCK2		YCK2
AKR1	-0.0484354	-0.139738	0.174636	-0.123273	-0.657164		AKR1		AKR1		AKR1		AKR1		AKR1
URA2	1.16136	0.440344	0.975141	0.078948	-0.861983		URA2		URA2		URA2		URA2		URA2
CDC4	0.241222	-0.00375305	0.217277	-0.693593	-0.0915931		CDC4		CDC4		CDC4		CDC4		CDC4
TRM5	0.803284	0.58704	0.743783	-0.358091	-0.427243		TRM5		TRM5		TRM5		TRM5		TRM5
CDC24	0.0845619	-0.232122	0.156875	-0.326072	-0.461911		CDC24		CDC24		CDC24		CDC24		CDC24
SIZ1	0.0913956	0.0447112	-0.0100664	-0.589139	-0.201675		SIZ1		SIZ1		SIZ1		SIZ1		SIZ1
ECM33	0.170065	0.187846	0.455259	-0.360739	-0.430509		ECM33		ECM33		ECM33		ECM33		ECM33
CFT1	0.325412	0.162828	0.653212	-0.367929	-0.427512		CFT1		CFT1		CFT1		CFT1		CFT1
SMC1	0.218826	0.526662	0.520555	0.0327419	-0.828658		SMC1		SMC1		SMC1		SMC1		SMC1
COG4	-0.157016	-0.0112365	0.346544	-0.275986	-0.522676		COG4		COG4		COG4		COG4		COG4
GLT1	0.239455	0.075369	0.660887	-0.0575691	-0.741766		GLT1		GLT1		GLT1		GLT1		GLT1
YCF1	0.557692	0.0220523	0.597674	-0.128443	-0.671591		YCF1		YCF1		YCF1		YCF1		YCF1
RPN10	0.380307	0.0696386	0.113604	0.0566085	-0.856838		RPN10		RPN10		RPN10		RPN10		RPN10
ULP2	-0.0263868	-0.599662	0.156635	-0.262036	-0.539945		ULP2		ULP2		ULP2		ULP2		ULP2
PHO91	-0.0830715	-0.380357	0.50059	-0.351927	-0.453278		PHO91		PHO91		PHO91		PHO91		PHO91
TCO89	0.0409445	0.0254673	0.227849	-0.178511	-0.626835		TCO89		TCO89		TCO89		TCO89		TCO89
VMA8	-0.0872192	0.122672	-0.196318	-0.357573	-0.448377		VMA8		VMA8		VMA8		VMA8		VMA8
LIP5	0.432942	-0.126753	-0.239293	-0.584148	-0.223155		LIP5		LIP5		LIP5		LIP5		LIP5
MOT2	0.346829	-0.503287	0.271492	-0.303868	-0.506305		MOT2		MOT2		MOT2		MOT2		MOT2
SEC8	0.380993	0.275997	0.298405	0.245576	-1.05856		SEC8		SEC8		SEC8		SEC8		SEC8
GCN1	0.159623	0.540008	0.716031	-0.0725569	-0.741312		GCN1		GCN1		GCN1		GCN1		GCN1
MMS1	0.454053	0.138273	0.708896	-0.112376	-0.702474		MMS1		MMS1		MMS1		MMS1		MMS1
SMT3	-0.00256771	-0.118455	-0.406566	-0.495679	-0.321773		SMT3		SMT3		SMT3		SMT3		SMT3
HFA1	0.085237	0.608977	0.520553	0.0655011	-0.883847		HFA1		HFA1		HFA1		HFA1		HFA1
MPT5	-0.222703	-0.847184	-0.237589	-0.437966	-0.38065		MPT5		MPT5		MPT5		MPT5		MPT5
MSS116	0.376774	-0.571644	0.0323505	-0.485896	-0.335849		MSS116		MSS116		MSS116		MSS116		MSS116
SKY1	0.326967	-0.0452458	0.143692	-0.287142	-0.53605		SKY1		SKY1		SKY1		SKY1		SKY1
CDH1	-0.0681669	-0.33332	-0.035278	-0.327934	-0.499163		CDH1		CDH1		CDH1		CDH1		CDH1
RLM1	0.0953635	-0.225643	-0.0276892	-0.0606002	-0.769997		RLM1		RLM1		RLM1		RLM1		RLM1
PSR2	0.518598	-0.166888	0.110531	-0.129361	-0.70278		PSR2		PSR2		PSR2		PSR2		PSR2
NSL1	0.485892	-0.690724	-0.397109	-0.244765	-0.592872		NSL1		NSL1		NSL1		NSL1		NSL1
PMT2	0.248323	0.322296	0.480377	-0.200269	-0.637978		PMT2		PMT2		PMT2		PMT2		PMT2
NOT5	-0.00013131	-0.432663	-0.146085	-0.439755	-0.398941		NOT5		NOT5		NOT5		NOT5		NOT5
ENB1	-0.0950647	-0.284667	0.00442785	0.0939688	-0.932769		ENB1		ENB1		ENB1		ENB1		ENB1
GGA2	0.199789	-0.498938	0.149845	-0.448741	-0.390311		GGA2		GGA2		GGA2		GGA2		GGA2
ACC1	0.556312	0.573407	1.02451	0.102558	-0.942048		ACC1		ACC1		ACC1		ACC1		ACC1
NDC1	0.244614	-0.532989	-0.191249	-0.413933	-0.431452		NDC1		NDC1		NDC1		NDC1		NDC1
YRB1	0.422862	-0.0210947	0.165065	-0.38377	-0.469524		YRB1		YRB1		YRB1		YRB1		YRB1
MNN1	0.113458	0.375423	0.506894	-0.152623	-0.702363		MNN1		MNN1		MNN1		MNN1		MNN1
GCN20	0.092311	0.0566395	0.334058	-0.11293	-0.742287		GCN20		GCN20		GCN20		GCN20		GCN20
GUS1	0.0999255	-0.458827	0.327655	-0.195318	-0.662144		GUS1		GUS1		GUS1		GUS1		GUS1
SAM2	-0.120507	0.345972	0.52097	-0.265259	-0.594311		SAM2		SAM2		SAM2		SAM2		SAM2
HPT1	-0.324917	-0.753851	-0.407855	-0.313438	-0.548055		HPT1		HPT1		HPT1		HPT1		HPT1
SEC13	-0.0327824	-0.528716	-0.215675	-0.187313	-0.674318		SEC13		SEC13		SEC13		SEC13		SEC13
TIM23	0.0162053	-0.702666	-0.157201	-0.573307	-0.289994		TIM23		TIM23		TIM23		TIM23		TIM23
RGA1	0.178871	-0.195217	0.406759	-0.355136	-0.508717		RGA1		RGA1		RGA1		RGA1		RGA1
SEC15	-0.206353	-0.327117	-0.277111	-0.515181	-0.350728		SEC15		SEC15		SEC15		SEC15		SEC15
CAB3	-0.106188	0.083561	0.100045	-0.360672	-0.507827		CAB3		CAB3		CAB3		CAB3		CAB3
SSL2	0.295549	-0.455031	0.0138816	-0.283818	-0.587959		SSL2		SSL2		SSL2		SSL2		SSL2
BEM2	0.184929	0.0465101	0.651951	0.00495662	-0.880597		BEM2		BEM2		BEM2		BEM2		BEM2
FRE6	0.131861	0.495613	0.49132	-0.20159	-0.679135		FRE6		FRE6		FRE6		FRE6		FRE6
CWH43	-0.0279894	-0.0301083	0.324505	-0.108991	-0.773994		CWH43		CWH43		CWH43		CWH43		CWH43
SLS1	0.0118164	-0.520123	-0.227167	-0.651474	-0.231588		SLS1		SLS1		SLS1		SLS1		SLS1
YRF1-8	-1.14268	1.0374	0.00631847	-0.55406	-0.334314		YRF1-8		YRF1-8		YRF1-8		YRF1-8		YRF1-8
SEC26	0.199445	-0.102234	0.105437	-0.41945	-0.473496		SEC26		SEC26		SEC26		SEC26		SEC26
TAF2	0.193536	0.00555099	0.114397	-0.1872	-0.705913		TAF2		TAF2		TAF2		TAF2		TAF2
CBK1	-0.0886564	-0.216993	0.514643	-0.0181946	-0.877168		CBK1		CBK1		CBK1		CBK1		CBK1
DPM1	-0.0688101	-0.12597	-0.103133	-0.842283	-0.0562691		DPM1		DPM1		DPM1		DPM1		DPM1
EHT1	-0.960588	-0.303744	0.209628	-0.0919497	-0.806622		EHT1		EHT1		EHT1		EHT1		EHT1
SRP1	0.185461	-0.0845912	-0.347635	-0.752649	-0.147731		SRP1		SRP1		SRP1		SRP1		SRP1
RSC8	0.205366	-0.00916104	0.41192	-0.273599	-0.627516		RSC8		RSC8		RSC8		RSC8		RSC8
CCT6	0.109621	-0.0639785	0.215355	-0.263852	-0.640913		CCT6		CCT6		CCT6		CCT6		CCT6
EMC1	-0.0261023	-0.0229655	0.111502	-0.12832	-0.778824		EMC1		EMC1		EMC1		EMC1		EMC1
PUF4	-0.0155279	0.0437538	0.790404	0.00300619	-0.911636		PUF4		PUF4		PUF4		PUF4		PUF4
TOP2	0.311864	0.193865	0.478838	-0.288857	-0.620887		TOP2		TOP2		TOP2		TOP2		TOP2
SAK1	0.185185	0.250677	0.266593	-0.121857	-0.788521		SAK1		SAK1		SAK1		SAK1		SAK1
DUR1_2	-0.619012	-0.157184	0.634961	0.379484	-1.29011		DUR1_2		DUR1_2		DUR1_2		DUR1_2		DUR1_2
PRS5	0.644169	-0.627838	-0.0537432	-0.929113	0.0168419		PRS5		PRS5		PRS5		PRS5		PRS5
RNR1	-0.152176	0.651058	1.16706	-0.0706083	-0.84444		RNR1		RNR1		RNR1		RNR1		RNR1
SPA2	-0.0169462	0.0343742	0.385235	-0.288927	-0.628375		SPA2		SPA2		SPA2		SPA2		SPA2
CDC73	0.225892	0.539387	-0.151013	-0.185387	-0.741932		CDC73		CDC73		CDC73		CDC73		CDC73
MTC1	0.335171	-0.35379	0.127646	-0.727215	-0.200413		MTC1		MTC1		MTC1		MTC1		MTC1
VAS1	0.47113	0.314791	0.471118	-0.48181	-0.446008		VAS1		VAS1		VAS1		VAS1		VAS1
NAB2	0.502932	0.281901	0.31919	-0.35002	-0.58221		NAB2		NAB2		NAB2		NAB2		NAB2
MDH2	1.15115	0.603712	0.807939	-0.883429	-0.0630054		MDH2		MDH2		MDH2		MDH2		MDH2
SSH1	0.31401	-0.488409	-0.0616637	-0.655383	-0.294391		SSH1		SSH1		SSH1		SSH1		SSH1
TIM17	0.0622121	-0.267072	0.0246276	-0.13296	-0.821296		TIM17		TIM17		TIM17		TIM17		TIM17
STT4	0.310004	0.416466	0.823694	0.244474	-1.20189		STT4		STT4		STT4		STT4		STT4
RBA50	0.303336	-0.854902	-0.129498	-0.641604	-0.317137		RBA50		RBA50		RBA50		RBA50		RBA50
CKA1	0.27487	-0.387173	-0.174782	-0.0915133	-0.868025		CKA1		CKA1		CKA1		CKA1		CKA1
YHB1	-0.203904	-1.02875	-0.381959	-0.870597	-0.0925189		YHB1		YHB1		YHB1		YHB1		YHB1
RSC58	0.14389	-0.163084	0.012919	-0.3686	-0.595883		RSC58		RSC58		RSC58		RSC58		RSC58
SLH1	-0.063942	-0.356787	-0.0420216	-0.276972	-0.700967		SLH1		SLH1		SLH1		SLH1		SLH1
EMP24	-0.45779	-0.502978	-0.384563	-0.45633	-0.52187		EMP24		EMP24		EMP24		EMP24		EMP24
HST1	-0.0445111	-0.625166	0.0683129	-0.289011	-0.69098		HST1		HST1		HST1		HST1		HST1
SSN3	0.171548	0.0928081	0.353991	-0.458445	-0.525547		SSN3		SSN3		SSN3		SSN3		SSN3
TAT2	0.348987	0.0359744	0.408146	-0.43845	-0.548433		TAT2		TAT2		TAT2		TAT2		TAT2
YRF1-5	-0.96437	1.12278	0.0390045	-0.754471	-0.232542		YRF1-5		YRF1-5		YRF1-5		YRF1-5		YRF1-5
COG6	0.129195	-0.376966	0.0203693	-0.593353	-0.395859		COG6		COG6		COG6		COG6		COG6
SSM4	0.202669	-0.464347	0.357144	-0.129129	-0.864061		SSM4		SSM4		SSM4		SSM4		SSM4
TRP5	0.475011	0.184405	0.121062	-0.233515	-0.762898		TRP5		TRP5		TRP5		TRP5		TRP5
SMC2	0.269948	-0.0673547	0.125914	-0.350251	-0.649184		SMC2		SMC2		SMC2		SMC2		SMC2
HEM2	0.352971	-0.15556	-0.0328829	-0.402387	-0.599885		HEM2		HEM2		HEM2		HEM2		HEM2
EDC3	0.041378	0.475358	0.208975	-0.27623	-0.727959		EDC3		EDC3		EDC3		EDC3		EDC3
APL5	0.177293	-0.0496406	0.169615	-0.309096	-0.696564		APL5		APL5		APL5		APL5		APL5
ALR1	0.311182	-0.820926	0.0778681	-0.14296	-0.868124		ALR1		ALR1		ALR1		ALR1		ALR1
DAM1	0.256743	-0.95837	-0.370469	-0.886186	-0.129265		DAM1		DAM1		DAM1		DAM1		DAM1
LCB2	-0.22333	-0.736411	-0.364239	-0.163217	-0.852265		LCB2		LCB2		LCB2		LCB2		LCB2
TAO3	-0.0148026	0.162827	0.510187	-0.290452	-0.72683		TAO3		TAO3		TAO3		TAO3		TAO3
BEM3	-0.000981605	-0.0686888	0.432797	-0.226373	-0.79138		BEM3		BEM3		BEM3		BEM3		BEM3
YRF1-3	-1.15032	0.848803	-0.0802301	-0.762069	-0.258698		YRF1-3		YRF1-3		YRF1-3		YRF1-3		YRF1-3
SCP160	0.302187	-0.0118762	0.91444	-0.126738	-0.903249		SCP160		SCP160		SCP160		SCP160		SCP160
MCM3	0.134294	-0.161886	0.426014	-0.372014	-0.659947		MCM3		MCM3		MCM3		MCM3		MCM3
RPN9	0.236197	-0.194542	-0.00445302	-0.181709	-0.852425		RPN9		RPN9		RPN9		RPN9		RPN9
ARP7	0.10489	-0.366073	0.326164	-0.54302	-0.499001		ARP7		ARP7		ARP7		ARP7		ARP7
HIS5	0.170902	-0.36366	-0.193122	0.0467195	-1.09054		HIS5		HIS5		HIS5		HIS5		HIS5
ALG6	0.0513055	0.0910068	0.0791476	-0.225065	-0.82013		ALG6		ALG6		ALG6		ALG6		ALG6
SLN1	0.295947	0.147203	0.495365	-0.240487	-0.809954		SLN1		SLN1		SLN1		SLN1		SLN1
SMI1	0.634459	-0.483737	0.292741	-0.746538	-0.311545		SMI1		SMI1		SMI1		SMI1		SMI1
SAC3	0.283035	0.459391	0.507518	0.29562	-1.35536		SAC3		SAC3		SAC3		SAC3		SAC3
GCN2	0.276889	0.609637	0.741858	0.295423	-1.35664		GCN2		GCN2		GCN2		GCN2		GCN2
SNT2	-0.198327	-0.482977	-0.394309	-0.630777	-0.430639		SNT2		SNT2		SNT2		SNT2		SNT2
PEX6	0.319157	-0.0219456	0.496053	-0.0248794	-1.0424		PEX6		PEX6		PEX6		PEX6		PEX6
ABZ1	0.665704	1.23606	0.715433	0.252522	-1.3209		ABZ1		ABZ1		ABZ1		ABZ1		ABZ1
REV3	-0.313287	-0.65059	-0.0813049	-0.348524	-0.721457		REV3		REV3		REV3		REV3		REV3
PTM1	-0.0444269	-0.00333376	0.297685	-0.106063	-0.967463		PTM1		PTM1		PTM1		PTM1		PTM1
GYP1	-0.151679	-0.30665	-0.101156	-0.525463	-0.553036		GYP1		GYP1		GYP1		GYP1		GYP1
MET14	0.515726	-0.565344	-0.119463	0.0160236	-1.09624		MET14		MET14		MET14		MET14		MET14
CMD1	0.0490141	-0.056661	-0.100609	-0.308467	-0.779352		CMD1		CMD1		CMD1		CMD1		CMD1
TAF1	0.27813	-0.0911322	0.0284149	-0.348906	-0.739234		TAF1		TAF1		TAF1		TAF1		TAF1
MDV1	0.0885367	-0.0876116	0.211125	-0.743552	-0.347512		MDV1		MDV1		MDV1		MDV1		MDV1
RPL15B	-0.270649	0.042105	-0.19693	-0.887201	-0.204281		RPL15B		RPL15B		RPL15B		RPL15B		RPL15B
TIM54	0.138124	-0.105496	-0.337023	-0.631838	-0.460816		TIM54		TIM54		TIM54		TIM54		TIM54
CDC14	0.462204	0.627685	0.49341	-0.955361	-0.137511		CDC14		CDC14		CDC14		CDC14		CDC14
CBR1	-0.136802	0.205727	0.119557	-0.188658	-0.910127		CBR1		CBR1		CBR1		CBR1		CBR1
EFT1	-0.0203378	0.535163	0.460532	-0.517911	-0.582224		EFT1		EFT1		EFT1		EFT1		EFT1
CWP1	0.0948907	-0.000337552	0.690656	-0.22361	-0.881727		CWP1		CWP1		CWP1		CWP1		CWP1
IZH3	0.505937	-0.205472	0.108533	-0.419285	-0.686324		IZH3		IZH3		IZH3		IZH3		IZH3
VAC8	-0.0531632	-0.749179	-0.00715539	-0.780365	-0.325713		VAC8		VAC8		VAC8		VAC8		VAC8
MMS22	-0.323555	-1.15261	-0.559491	-0.619894	-0.487171		MMS22		MMS22		MMS22		MMS22		MMS22
RGR1	0.183607	-0.11648	0.0657813	-0.375935	-0.734835		RGR1		RGR1		RGR1		RGR1		RGR1
PDR1	0.0731117	-1.0321	0.0614397	-0.1694	-0.945911		PDR1		PDR1		PDR1		PDR1		PDR1
CCT2	0.367111	-0.559518	0.141682	-0.700328	-0.424033		CCT2		CCT2		CCT2		CCT2		CCT2
TRA1	-0.0486484	0.21086	0.749042	0.224458	-1.35001		TRA1		TRA1		TRA1		TRA1		TRA1
NPP1	0.348483	0.0770161	0.351663	-0.427792	-0.701803		NPP1		NPP1		NPP1		NPP1		NPP1
ARG7	0.740455	0.332344	-0.225926	-0.369018	-0.762449		ARG7		ARG7		ARG7		ARG7		ARG7
PXL1	-0.254552	0.0925642	0.43891	-0.190789	-0.940828		PXL1		PXL1		PXL1		PXL1		PXL1
RPI1	-1.06473	-0.039368	0.232829	-0.396138	-0.741787		RPI1		RPI1		RPI1		RPI1		RPI1
ALO1	0.456533	-0.375146	-0.234705	-0.538918	-0.599222		ALO1		ALO1		ALO1		ALO1		ALO1
PMT6	0.319486	-0.729938	0.0974282	-0.414542	-0.731621		PMT6		PMT6		PMT6		PMT6		PMT6
SEC61	-0.107794	-1.00786	-0.157905	-0.589873	-0.557504		SEC61		SEC61		SEC61		SEC61		SEC61
MGA2	0.252986	-0.332208	0.0751198	-0.524549	-0.622988		MGA2		MGA2		MGA2		MGA2		MGA2
LYS20	0.667551	0.247512	-0.0624896	-0.638726	-0.512199		LYS20		LYS20		LYS20		LYS20		LYS20
SAM4	0.588232	-0.383986	0.0614705	-0.112682	-1.03982		SAM4		SAM4		SAM4		SAM4		SAM4
SEC63	0.223112	-0.442282	0.105818	-0.525377	-0.630952		SEC63		SEC63		SEC63		SEC63		SEC63
SAP190	0.140872	0.341382	0.381157	-0.270979	-0.887026		SAP190		SAP190		SAP190		SAP190		SAP190
MDN1	0.56859	-0.0453093	0.507615	-0.0437882	-1.11663		MDN1		MDN1		MDN1		MDN1		MDN1
AVT1	-0.204526	0.037281	0.143312	-0.527029	-0.635522		AVT1		AVT1		AVT1		AVT1		AVT1
GND1	1.03411	-0.319741	0.299187	-0.458077	-0.70677		GND1		GND1		GND1		GND1		GND1
GCV2	-0.336459	0.477459	0.857058	-0.121897	-1.04779		GCV2		GCV2		GCV2		GCV2		GCV2
SPP41	0.205131	-0.173136	0.525511	0.00442308	-1.17615		SPP41		SPP41		SPP41		SPP41		SPP41
SFI1	0.0299204	-0.781201	-0.155333	-0.459546	-0.721484		SFI1		SFI1		SFI1		SFI1		SFI1
RPB2	-0.0573205	-0.111528	0.255158	-0.2476	-0.934702		RPB2		RPB2		RPB2		RPB2		RPB2
CCT7	0.227256	-0.191773	0.0874099	-0.630552	-0.553353		CCT7		CCT7		CCT7		CCT7		CCT7
MET5	0.184275	0.321133	0.579726	0.0271997	-1.21149		MET5		MET5		MET5		MET5		MET5
CHO2	0.0768537	0.502576	0.514178	-0.0652144	-1.13327		CHO2		CHO2		CHO2		CHO2		CHO2
CKI1	-0.0556344	-0.418253	-0.038595	-0.742988	-0.467243		CKI1		CKI1		CKI1		CKI1		CKI1
DLD2	0.0787908	-0.508291	-0.367849	-0.431054	-0.785608		DLD2		DLD2		DLD2		DLD2		DLD2
GLN3	0.110671	-0.126249	0.105061	-0.513938	-0.711436		GLN3		GLN3		GLN3		GLN3		GLN3
TOM70	0.200261	-0.430243	0.197186	-0.176929	-1.0486		TOM70		TOM70		TOM70		TOM70		TOM70
TAF5	0.387603	-0.0817497	0.387506	-0.0162425	-1.21107		TAF5		TAF5		TAF5		TAF5		TAF5
YRF1-7	-1.32783	0.658237	-0.230969	-0.817912	-0.412976		YRF1-7		YRF1-7		YRF1-7		YRF1-7		YRF1-7
HCR1	0.344348	-0.0572673	0.0250283	-0.41101	-0.820012		HCR1		HCR1		HCR1		HCR1		HCR1
RAD9	-0.104194	-0.197167	0.0985529	-0.344637	-0.889522		RAD9		RAD9		RAD9		RAD9		RAD9
MUM2	0.435318	-0.312228	0.142406	-0.308649	-0.930583		MUM2		MUM2		MUM2		MUM2		MUM2
CFT2	0.00820696	-0.324061	-0.0367777	-0.564794	-0.679381		CFT2		CFT2		CFT2		CFT2		CFT2
LYS21	0.406128	0.259433	-0.0016386	-0.262611	-0.983413		LYS21		LYS21		LYS21		LYS21		LYS21
PPH21	0.0686212	-0.318788	0.180576	-0.64981	-0.597656		PPH21		PPH21		PPH21		PPH21		PPH21
SAC7	0.198035	-0.458849	0.405892	-0.345086	-0.903174		SAC7		SAC7		SAC7		SAC7		SAC7
RPL9B	0.26985	0.514214	0.108267	-0.533304	-0.717117		RPL9B		RPL9B		RPL9B		RPL9B		RPL9B
CBF1	0.381379	-0.695164	-0.0382224	-0.657638	-0.593627		CBF1		CBF1		CBF1		CBF1		CBF1
BFR1	0.686105	-0.319616	0.358573	-0.516555	-0.736337		BFR1		BFR1		BFR1		BFR1		BFR1
VPS33	0.0618241	-0.277623	0.0820084	-0.527059	-0.729968		VPS33		VPS33		VPS33		VPS33		VPS33
LYS14	0.317177	-0.106405	0.0433738	-0.585679	-0.674134		LYS14		LYS14		LYS14		LYS14		LYS14
LSB6	-0.194366	-0.0310616	-0.117231	-0.727475	-0.533939		LSB6		LSB6		LSB6		LSB6		LSB6
ATR1	0.597336	-0.799062	-0.53739	-0.62229	-0.639809		ATR1		ATR1		ATR1		ATR1		ATR1
ERV25	-0.0259256	0.0446246	-0.08836	-0.860722	-0.40662		ERV25		ERV25		ERV25		ERV25		ERV25
HYP2	0.292252	-0.307477	-0.323375	-0.636232	-0.631384		HYP2		HYP2		HYP2		HYP2		HYP2
SIS2	0.0418473	-0.176967	-0.0778141	-0.751261	-0.52402		SIS2		SIS2		SIS2		SIS2		SIS2
MET3	0.224381	0.426354	0.672364	0.29841	-1.57666		MET3		MET3		MET3		MET3		MET3
VPS8	-0.170115	-0.760754	0.262084	-0.144491	-1.134		VPS8		VPS8		VPS8		VPS8		VPS8
NEO1	-0.179594	-1.04154	-0.201028	-0.453842	-0.829815		NEO1		NEO1		NEO1		NEO1		NEO1
ABF1	0.0847083	0.502444	0.562832	-0.434259	-0.852876		ABF1		ABF1		ABF1		ABF1		ABF1
YCK3	-0.161441	-0.566525	-0.558586	-0.887978	-0.400608		YCK3		YCK3		YCK3		YCK3		YCK3
BRE4	0.366159	-0.255298	0.526206	-0.253181	-1.03592		BRE4		BRE4		BRE4		BRE4		BRE4
ARP4	0.168761	0.38051	0.257917	-0.0203006	-1.27027		ARP4		ARP4		ARP4		ARP4		ARP4
EFT2	0.0188668	0.460197	0.378507	-0.548897	-0.74312		EFT2		EFT2		EFT2		EFT2		EFT2
SEA4	0.387658	-0.931572	-0.0957445	-0.408419	-0.886962		SEA4		SEA4		SEA4		SEA4		SEA4
GTB1	0.132359	-0.827056	-0.00393897	-0.736013	-0.570941		GTB1		GTB1		GTB1		GTB1		GTB1
RAP1	0.559032	0.403108	0.497745	-0.231411	-1.07774		RAP1		RAP1		RAP1		RAP1		RAP1
YPK9	-0.159496	0.278035	0.504903	-0.489416	-0.821446		YPK9		YPK9		YPK9		YPK9		YPK9
BUL2	0.0150759	-0.691915	-0.156037	-0.730156	-0.587804		BUL2		BUL2		BUL2		BUL2		BUL2
ARG4	0.494155	0.0432952	0.0374628	-0.132449	-1.18649		ARG4		ARG4		ARG4		ARG4		ARG4
PEX5	0.0231621	-0.262455	-0.164799	-0.48356	-0.840168		PEX5		PEX5		PEX5		PEX5		PEX5
STE5	-0.092953	-1.41951	-0.0883819	-0.462984	-0.860984		STE5		STE5		STE5		STE5		STE5
SWI1	-0.289389	0.534725	0.694707	-0.181588	-1.14252		SWI1		SWI1		SWI1		SWI1		SWI1
AVO1	0.390888	0.190125	0.487246	-0.0940767	-1.23558		AVO1		AVO1		AVO1		AVO1		AVO1
FHL1	0.369373	0.684444	0.820998	-0.235402	-1.09437		FHL1		FHL1		FHL1		FHL1		FHL1
CSF1	-0.119457	0.609465	0.469769	0.206745	-1.54138		CSF1		CSF1		CSF1		CSF1		CSF1
VTH1	-0.145824	0.431143	0.0954951	-0.703483	-0.631997		VTH1		VTH1		VTH1		VTH1		VTH1
KIP3	0.0308268	-0.416267	0.213675	-0.671738	-0.66689		KIP3		KIP3		KIP3		KIP3		KIP3
SYG1	0.353681	0.224183	0.493747	-0.247018	-1.09461		SYG1		SYG1		SYG1		SYG1		SYG1
ADO1	0.243221	-1.09408	-0.080777	-0.738244	-0.605521		ADO1		ADO1		ADO1		ADO1		ADO1
FMP25	0.360288	0.18291	0.294373	-0.493874	-0.850482		FMP25		FMP25		FMP25		FMP25		FMP25
REF2	-0.0297019	-0.386003	-0.402801	-0.835801	-0.52792		REF2		REF2		REF2		REF2		REF2
SPC110	0.0792555	-0.525528	0.340908	-0.372237	-0.99188		SPC110		SPC110		SPC110		SPC110		SPC110
VMA5	-0.181753	-0.418673	-0.0606399	-0.607054	-0.762852		VMA5		VMA5		VMA5		VMA5		VMA5
THR4	0.551853	-0.0250687	-0.0173929	-0.766916	-0.605949		THR4		THR4		THR4		THR4		THR4
HIS1	0.113269	-0.621154	-0.280091	-0.572845	-0.801388		HIS1		HIS1		HIS1		HIS1		HIS1
CTR1	-0.636571	1.20046	0.794509	-0.479331	-0.895946		CTR1		CTR1		CTR1		CTR1		CTR1
STT3	0.131774	-0.0120733	0.17622	-0.434655	-0.940768		STT3		STT3		STT3		STT3		STT3
CAN1	0.373859	-0.198116	0.355569	-0.465968	-0.90958		CAN1		CAN1		CAN1		CAN1		CAN1
MRM1	0.364192	-0.345746	-0.101222	-0.411804	-0.9641		MRM1		MRM1		MRM1		MRM1		MRM1
MRC1	-0.0385632	-0.101758	0.287917	-0.254934	-1.12221		MRC1		MRC1		MRC1		MRC1		MRC1
SWI3	0.200651	0.340425	-0.0475284	-0.606419	-0.774355		SWI3		SWI3		SWI3		SWI3		SWI3
SGV1	-0.0868093	-0.429965	0.0148103	-0.428677	-0.95521		SGV1		SGV1		SGV1		SGV1		SGV1
GFA1	-0.00519873	-0.302061	0.232778	-0.603336	-0.782912		GFA1		GFA1		GFA1		GFA1		GFA1
TUB3	0.0562993	-0.878133	-0.265401	-0.76437	-0.622018		TUB3		TUB3		TUB3		TUB3		TUB3
EAR1	-0.0812821	-0.106301	0.215676	-0.543638	-0.84495		EAR1		EAR1		EAR1		EAR1		EAR1
PTC2	0.290371	-0.576093	-0.0162071	-0.368355	-1.02042		PTC2		PTC2		PTC2		PTC2		PTC2
GLO3	0.219697	-0.300454	-0.0106348	-0.836194	-0.562665		GLO3		GLO3		GLO3		GLO3		GLO3
NTA1	-0.219417	-0.998098	-0.256627	-0.65301	-0.747697		NTA1		NTA1		NTA1		NTA1		NTA1
POM152	0.220824	0.0573855	0.412413	-0.213728	-1.18715		POM152		POM152		POM152		POM152		POM152
RPS16A	0.209066	0.176807	-0.372529	-0.828418	-0.575848		RPS16A		RPS16A		RPS16A		RPS16A		RPS16A
PAN2	0.262476	0.71379	0.456968	-0.156146	-1.24852		PAN2		PAN2		PAN2		PAN2		PAN2
RSC4	0.0520077	-0.356104	0.0814626	-0.371976	-1.03586		RSC4		RSC4		RSC4		RSC4		RSC4
ARC1	0.419918	-0.437003	-0.124467	-1.00746	-0.400493		ARC1		ARC1		ARC1		ARC1		ARC1
HMO1	0.452112	-0.857096	-0.562747	-1.06107	-0.347127		HMO1		HMO1		HMO1		HMO1		HMO1
RMD9	0.127741	0.244733	0.358955	-0.555643	-0.853614		RMD9		RMD9		RMD9		RMD9		RMD9
ASP3-2	-0.989865	0.259555	-0.708938	-0.802933	-0.610339		ASP3-2		ASP3-2		ASP3-2		ASP3-2		ASP3-2
LAA1	0.0623728	0.27982	0.38512	-0.311905	-1.10407		LAA1		LAA1		LAA1		LAA1		LAA1
CIN8	-0.147049	-0.205752	0.244912	-0.623841	-0.792398		CIN8		CIN8		CIN8		CIN8		CIN8
PSP2	-0.0177763	-0.0154493	0.0995471	-0.350407	-1.07121		PSP2		PSP2		PSP2		PSP2		PSP2
CDC11	-0.122468	-0.429098	-0.205056	-1.0523	-0.36938		CDC11		CDC11		CDC11		CDC11		CDC11
MRPL15	-0.0170009	0.0784356	-0.329047	-0.431426	-0.992431		MRPL15		MRPL15		MRPL15		MRPL15		MRPL15
KTR1	-0.260779	-0.617431	-0.113509	-0.703693	-0.721212		KTR1		KTR1		KTR1		KTR1		KTR1
STD1	0.255751	-0.121877	0.365095	-0.0627496	-1.36472		STD1		STD1		STD1		STD1		STD1
MKT1	-0.00633227	0.111843	0.144528	-0.60447	-0.82844		MKT1		MKT1		MKT1		MKT1		MKT1
IKI3	0.525413	-0.145255	0.429934	-0.421439	-1.01154		IKI3		IKI3		IKI3		IKI3		IKI3
PSK2	0.206454	0.16943	0.187015	-0.0741297	-1.36319		PSK2		PSK2		PSK2		PSK2		PSK2
POB3	0.143232	-0.37346	-0.126215	-0.640788	-0.79917		POB3		POB3		POB3		POB3		POB3
MRP1	-0.122935	-0.266098	-0.524246	-0.668302	-0.771978		MRP1		MRP1		MRP1		MRP1		MRP1
STP2	0.35264	0.282096	0.118646	-0.5635	-0.88058		STP2		STP2		STP2		STP2		STP2
CDC39	-0.203565	-0.00856234	0.295293	-0.275486	-1.16907		CDC39		CDC39		CDC39		CDC39		CDC39
NUP49	0.0818797	-0.323204	0.0758631	-0.334972	-1.11148		NUP49		NUP49		NUP49		NUP49		NUP49
MSB1	0.480842	0.205272	0.504827	-0.511041	-0.936645		MSB1		MSB1		MSB1		MSB1		MSB1
STM1	0.305006	0.110242	-0.0170429	-0.636932	-0.812967		STM1		STM1		STM1		STM1		STM1
ILS1	0.235556	-0.009021	0.344784	-0.268476	-1.18432		ILS1		ILS1		ILS1		ILS1		ILS1
HRB1	0.205579	-0.483312	-0.382002	-0.398933	-1.05586		HRB1		HRB1		HRB1		HRB1		HRB1
RIC1	-0.224307	-0.82733	0.0418563	-0.428166	-1.03065		RIC1		RIC1		RIC1		RIC1		RIC1
SSY5	0.211218	0.269012	0.458086	-0.314993	-1.14452		SSY5		SSY5		SSY5		SSY5		SSY5
MAS1	0.162157	-1.11298	-0.386666	-0.789764	-0.672441		MAS1		MAS1		MAS1		MAS1		MAS1
RAD23	0.298103	-1.26571	-0.13184	-0.640985	-0.82748		RAD23		RAD23		RAD23		RAD23		RAD23
NUP100	0.266935	-0.653414	0.325401	-0.340581	-1.13159		NUP100		NUP100		NUP100		NUP100		NUP100
MET30	0.493011	-0.0439474	0.408793	-0.259831	-1.2125		MET30		MET30		MET30		MET30		MET30
SUM1	0.648608	0.23274	0.685711	-0.449625	-1.02304		SUM1		SUM1		SUM1		SUM1		SUM1
FET3	0.265175	0.742122	0.530684	-0.217233	-1.2581		FET3		FET3		FET3		FET3		FET3
PPQ1	0.127052	-0.617269	-0.105096	-0.483158	-0.994615		PPQ1		PPQ1		PPQ1		PPQ1		PPQ1
SEF1	-0.0422402	-0.204494	0.257876	-0.221976	-1.25895		SEF1		SEF1		SEF1		SEF1		SEF1
PET9	0.154381	-0.365345	0.190565	-0.574698	-0.909699		PET9		PET9		PET9		PET9		PET9
FRT1	0.542931	-0.47265	0.18134	-0.644642	-0.843077		FRT1		FRT1		FRT1		FRT1		FRT1
DEF1	0.10952	-0.586973	0.230795	-0.901423	-0.59437		DEF1		DEF1		DEF1		DEF1		DEF1
SPT8	0.510726	-0.200943	0.332917	-0.589681	-0.906761		SPT8		SPT8		SPT8		SPT8		SPT8
PRE6	0.236614	-1.09565	-0.115436	-0.560428	-0.936401		PRE6		PRE6		PRE6		PRE6		PRE6
NET1	0.302725	0.393539	0.461183	-0.505995	-0.993		NET1		NET1		NET1		NET1		NET1
MYO1	0.319634	0.481634	0.594669	-0.149346	-1.35395		MYO1		MYO1		MYO1		MYO1		MYO1
RDH54	0.22434	-0.0947523	0.583034	-0.571114	-0.935499		RDH54		RDH54		RDH54		RDH54		RDH54
LCB1	0.0834118	-1.09194	0.240364	-0.332338	-1.17596		LCB1		LCB1		LCB1		LCB1		LCB1
FKH2	0.567762	0.228315	0.777583	-0.572531	-0.940237		FKH2		FKH2		FKH2		FKH2		FKH2
SUP35	0.249936	0.220595	0.201903	-0.530483	-0.982722		SUP35		SUP35		SUP35		SUP35		SUP35
FAB1	-0.620039	0.366927	0.372146	-0.129605	-1.38528		FAB1		FAB1		FAB1		FAB1		FAB1
TGS1	0.143436	-0.0554841	-0.289462	-0.398987	-1.12635		TGS1		TGS1		TGS1		TGS1		TGS1
GCV3	-0.386939	-0.192661	0.105733	-0.578328	-0.948519		GCV3		GCV3		GCV3		GCV3		GCV3
SHE3	0.0840787	-1.11069	-0.247399	-0.312425	-1.21447		SHE3		SHE3		SHE3		SHE3		SHE3
KIN2	0.40883	0.0725934	0.134425	-0.797342	-0.732174		KIN2		KIN2		KIN2		KIN2		KIN2
DRS2	-0.0807856	-0.162227	0.162639	-0.314639	-1.21668		DRS2		DRS2		DRS2		DRS2		DRS2
VMA16	-0.236167	-0.839736	-0.268515	-0.677064	-0.85664		VMA16		VMA16		VMA16		VMA16		VMA16
PUB1	-0.196562	-0.584259	0.195007	-0.685235	-0.850312		PUB1		PUB1		PUB1		PUB1		PUB1
MRH1	-0.0282599	0.26326	0.478351	-0.477058	-1.05911		MRH1		MRH1		MRH1		MRH1		MRH1
DBF2	0.129873	-0.519944	0.17973	-0.66202	-0.875264		DBF2		DBF2		DBF2		DBF2		DBF2
UBP12	0.211011	-0.345248	0.322506	-0.389365	-1.15123		UBP12		UBP12		UBP12		UBP12		UBP12
CLG1	0.519482	-0.284091	-0.153834	-0.333827	-1.2073		CLG1		CLG1		CLG1		CLG1		CLG1
SUN4	0.141118	0.389323	0.475964	-0.849488	-0.691659		SUN4		SUN4		SUN4		SUN4		SUN4
TID3	0.0105973	-0.45028	-0.12172	-0.437045	-1.10611		TID3		TID3		TID3		TID3		TID3
GCN5	-0.139683	-1.04425	-0.245894	-0.506803	-1.04111		GCN5		GCN5		GCN5		GCN5		GCN5
KEX2	0.20365	-0.140862	0.349342	-0.508025	-1.04301		KEX2		KEX2		KEX2		KEX2		KEX2
NUP145	-0.0302966	0.235875	0.103311	-0.672389	-0.882554		NUP145		NUP145		NUP145		NUP145		NUP145
AAT2	0.341031	-0.300843	0.267535	-0.437373	-1.11851		AAT2		AAT2		AAT2		AAT2		AAT2
SKG1	0.0830971	-1.06176	-0.431217	-0.817069	-0.73901		SKG1		SKG1		SKG1		SKG1		SKG1
GPI13	-0.0110807	0.180404	0.618164	-0.502741	-1.05686		GPI13		GPI13		GPI13		GPI13		GPI13
GIN4	0.0460762	0.0709244	0.588101	-0.430649	-1.13239		GIN4		GIN4		GIN4		GIN4		GIN4
TAF12	0.106031	-0.52083	-0.0458236	-0.799021	-0.771453		TAF12		TAF12		TAF12		TAF12		TAF12
APP1	0.0488194	-0.778859	-0.434093	-0.7109	-0.866699		APP1		APP1		APP1		APP1		APP1
TMA19	0.335753	-0.606711	-0.435879	-0.907986	-0.670865		TMA19		TMA19		TMA19		TMA19		TMA19
SFB3	0.172887	0.170768	0.309022	0.0069962	-1.58894		SFB3		SFB3		SFB3		SFB3		SFB3
URA10	-0.0478527	0.0132223	-0.299342	-0.288053	-1.29701		URA10		URA10		URA10		URA10		URA10
GNP1	0.455804	-0.244631	0.0651022	-0.999078	-0.599951		GNP1		GNP1		GNP1		GNP1		GNP1
SUI3	0.127296	-0.447542	-0.452244	-0.51486	-1.08636		SUI3		SUI3		SUI3		SUI3		SUI3
DBF4	-0.131881	0.0239523	-0.220203	-1.00984	-0.594402		DBF4		DBF4		DBF4		DBF4		DBF4
BLM10	0.279447	-0.0994206	0.225445	-0.609791	-0.994615		BLM10		BLM10		BLM10		BLM10		BLM10
SRS2	0.244665	0.133612	0.364991	-0.447771	-1.15717		SRS2		SRS2		SRS2		SRS2		SRS2
EGD2	0.456627	-0.878916	0.13173	-0.502119	-1.10299		EGD2		EGD2		EGD2		EGD2		EGD2
NUP120	0.33308	-0.541758	0.166543	-0.476905	-1.1284		NUP120		NUP120		NUP120		NUP120		NUP120
RPL41A	0.177052	0.0658117	-0.15114	-0.794891	-0.815577		RPL41A		RPL41A		RPL41A		RPL41A		RPL41A
RRN6	0.628893	-0.0202714	0.572736	-0.666682	-0.945287		RRN6		RRN6		RRN6		RRN6		RRN6
TYS1	0.388899	-0.226901	-0.105846	-0.698101	-0.915645		TYS1		TYS1		TYS1		TYS1		TYS1
YBT1	0.0284902	0.162607	0.155602	-0.61304	-1.00935		YBT1		YBT1		YBT1		YBT1		YBT1
MRPL9	0.0609871	-0.764254	-0.0694385	-0.242407	-1.38261		MRPL9		MRPL9		MRPL9		MRPL9		MRPL9
GCS1	0.0472087	-0.86861	-0.304169	-0.714691	-0.917599		GCS1		GCS1		GCS1		GCS1		GCS1
SUB2	0.00229954	-0.110243	-0.274415	-0.837527	-0.795712		SUB2		SUB2		SUB2		SUB2		SUB2
STP1	0.0236586	-1.27712	0.014916	-0.508004	-1.12994		STP1		STP1		STP1		STP1		STP1
RPS5	0.562624	0.154213	0.0881483	-0.599574	-1.0412		RPS5		RPS5		RPS5		RPS5		RPS5
SAC1	0.492027	-0.231665	0.225341	-0.577795	-1.07241		SAC1		SAC1		SAC1		SAC1		SAC1
ENT1	0.402814	0.445783	0.181241	-0.26315	-1.38758		ENT1		ENT1		ENT1		ENT1		ENT1
CYS3	-0.0255845	0.00825351	0.504523	-0.270995	-1.38454		CYS3		CYS3		CYS3		CYS3		CYS3
BAR1	0.543144	-0.0324808	0.569613	-0.515959	-1.14116		BAR1		BAR1		BAR1		BAR1		BAR1
SUR7	-0.00208165	-0.536422	0.0398722	-0.619273	-1.04786		SUR7		SUR7		SUR7		SUR7		SUR7
MPS2	0.272484	-1.1953	-0.385006	-0.549041	-1.11851		MPS2		MPS2		MPS2		MPS2		MPS2
GCR2	0.286245	-0.5793	-0.125417	-0.768683	-0.903924		GCR2		GCR2		GCR2		GCR2		GCR2
FUN12	0.497921	-0.648588	0.199179	-0.782753	-0.890379		FUN12		FUN12		FUN12		FUN12		FUN12
PMT1	-0.259022	-0.166813	-0.130034	-0.794589	-0.879495		PMT1		PMT1		PMT1		PMT1		PMT1
SRF1	0.251428	-0.945821	-0.289112	-0.645646	-1.02984		SRF1		SRF1		SRF1		SRF1		SRF1
DSF2	-0.332274	-0.58183	-0.00561189	-0.771213	-0.906454		DSF2		DSF2		DSF2		DSF2		DSF2
CCT3	0.515901	-0.256548	-0.270724	-0.599243	-1.07926		CCT3		CCT3		CCT3		CCT3		CCT3
EPL1	0.294376	0.0873256	0.159749	-0.484597	-1.19399		EPL1		EPL1		EPL1		EPL1		EPL1
MOT1	0.134102	0.109382	0.517834	-0.424871	-1.2544		MOT1		MOT1		MOT1		MOT1		MOT1
RPS3	0.393086	-0.334316	-0.0932818	-1.08199	-0.603086		RPS3		RPS3		RPS3		RPS3		RPS3
ADA2	0.226171	-0.530836	-0.17917	-0.999221	-0.689759		ADA2		ADA2		ADA2		ADA2		ADA2
ISW2	-0.15643	0.0390512	-0.0144021	-0.584152	-1.10768		ISW2		ISW2		ISW2		ISW2		ISW2
YMD8	0.104947	-0.275683	-0.0320678	-0.493543	-1.19889		YMD8		YMD8		YMD8		YMD8		YMD8
HRP1	0.0841531	-0.865297	-0.314155	-0.83921	-0.85402		HRP1		HRP1		HRP1		HRP1		HRP1
MRP4	0.0292614	-1.19066	-0.528984	-1.09708	-0.609709		MRP4		MRP4		MRP4		MRP4		MRP4
GIC2	0.0417219	-0.294353	-0.0137765	-0.89261	-0.815411		GIC2		GIC2		GIC2		GIC2		GIC2
CDC5	0.286583	0.330268	0.559618	-0.125517	-1.58765		CDC5		CDC5		CDC5		CDC5		CDC5
MRN1	0.225431	-1.16901	-0.140006	-0.92596	-0.78736		MRN1		MRN1		MRN1		MRN1		MRN1
RCO1	0.240955	-0.228556	-0.225619	-0.158576	-1.56312		RCO1		RCO1		RCO1		RCO1		RCO1
MET13	0.553291	-0.398704	0.238203	-0.809604	-0.915179		MET13		MET13		MET13		MET13		MET13
MUB1	-0.026505	-0.188565	-0.145762	-0.382037	-1.34297		MUB1		MUB1		MUB1		MUB1		MUB1
VMR1	-0.410903	0.614072	0.185099	-0.00494319	-1.73011		VMR1		VMR1		VMR1		VMR1		VMR1
SHM2	-0.361122	-0.044649	0.372074	-0.56943	-1.16996		SHM2		SHM2		SHM2		SHM2		SHM2
ESP1	-0.141671	-0.115361	0.14841	-0.819992	-0.921343		ESP1		ESP1		ESP1		ESP1		ESP1
STE6	0.440389	0.369323	0.578711	-0.462467	-1.27962		STE6		STE6		STE6		STE6		STE6
MET4	0.0218377	-0.465708	-0.0207656	-0.57604	-1.16813		MET4		MET4		MET4		MET4		MET4
FUN30	0.396861	-0.354647	0.534234	-0.473058	-1.27556		FUN30		FUN30		FUN30		FUN30		FUN30
TFC4	0.184878	-0.0348324	0.0416866	-0.254578	-1.49449		TFC4		TFC4		TFC4		TFC4		TFC4
YLH47	0.157646	-1.22298	-0.614325	-0.555968	-1.19498		YLH47		YLH47		YLH47		YLH47		YLH47
VMA6	0.21507	-0.40058	-0.251965	-0.58084	-1.17094		VMA6		VMA6		VMA6		VMA6		VMA6
MSC6	-0.0589795	-0.940804	-0.130511	-0.609811	-1.14412		MSC6		MSC6		MSC6		MSC6		MSC6
CDC16	-0.0426217	-0.25785	-0.0687219	-0.515623	-1.24299		CDC16		CDC16		CDC16		CDC16		CDC16
BRE5	0.401517	0.0335533	0.180686	-0.80829	-0.95677		BRE5		BRE5		BRE5		BRE5		BRE5
IMD3	0.0759921	-1.18916	-0.766684	-0.696887	-1.07055		IMD3		IMD3		IMD3		IMD3		IMD3
DPS1	0.098394	-0.356237	-0.0672482	-0.547888	-1.22252		DPS1		DPS1		DPS1		DPS1		DPS1
CLB3	0.161667	-0.347189	-0.0526966	-0.694268	-1.09107		CLB3		CLB3		CLB3		CLB3		CLB3
YAP1	0.477042	-1.42198	-0.296887	-0.650502	-1.14343		YAP1		YAP1		YAP1		YAP1		YAP1
SAN1	0.357898	-0.659596	0.208412	-0.960871	-0.837378		SAN1		SAN1		SAN1		SAN1		SAN1
SFP1	0.250317	0.436643	0.641855	-0.329594	-1.47449		SFP1		SFP1		SFP1		SFP1		SFP1
RPS8A	-0.073957	0.0601599	0.170013	-1.10505	-0.708437		RPS8A		RPS8A		RPS8A		RPS8A		RPS8A
YEF3	0.575013	0.481827	0.656502	-0.538573	-1.28057		YEF3		YEF3		YEF3		YEF3		YEF3
LDB19	0.26142	0.434956	0.122001	-0.190448	-1.63406		LDB19		LDB19		LDB19		LDB19		LDB19
SVF1	0.308488	-0.342231	-0.279551	-0.730969	-1.09385		SVF1		SVF1		SVF1		SVF1		SVF1
KAP104	0.369959	-0.199674	0.201202	-0.536869	-1.28933		KAP104		KAP104		KAP104		KAP104		KAP104
DGK1	0.099871	-0.215035	-0.27515	-0.554785	-1.27396		DGK1		DGK1		DGK1		DGK1		DGK1
FAA3	0.458268	-0.421595	0.338455	-0.663976	-1.16548		FAA3		FAA3		FAA3		FAA3		FAA3
IML1	0.204094	-0.223331	0.297782	0.140527	-1.97097		IML1		IML1		IML1		IML1		IML1
BRR1	-0.0716716	-0.304835	-0.259806	-0.362184	-1.47068		BRR1		BRR1		BRR1		BRR1		BRR1
ERG25	-0.0168112	-0.953342	-0.409522	-0.998277	-0.834731		ERG25		ERG25		ERG25		ERG25		ERG25
SGF29	0.25803	-0.417961	-0.402496	-0.955676	-0.877618		SGF29		SGF29		SGF29		SGF29		SGF29
RHO3	-0.175812	-1.20515	-0.501775	-0.79022	-1.0459		RHO3		RHO3		RHO3		RHO3		RHO3
USO1	-0.0874368	-0.456338	0.147295	-0.513688	-1.32262		USO1		USO1		USO1		USO1		USO1
TDA9	0.458363	0.267612	0.448088	-0.425981	-1.42113		TDA9		TDA9		TDA9		TDA9		TDA9
DAL81	0.228592	0.390859	0.106986	-0.382037	-1.4685		DAL81		DAL81		DAL81		DAL81		DAL81
NMD2	0.306031	-0.590097	-0.0173034	-0.762089	-1.09297		NMD2		NMD2		NMD2		NMD2		NMD2
RRP43	0.310604	-0.75524	-0.572072	-0.923249	-0.935474		RRP43		RRP43		RRP43		RRP43		RRP43
HOM6	-0.0870135	-1.30946	-0.509512	-0.703847	-1.16228		HOM6		HOM6		HOM6		HOM6		HOM6
POL2	-0.252678	0.17661	0.154359	-0.405566	-1.46411		POL2		POL2		POL2		POL2		POL2
YSP2	-0.0347629	0.206544	0.356017	-0.298264	-1.57228		YSP2		YSP2		YSP2		YSP2		YSP2
CDC53	0.0663145	-0.174092	0.0470259	-0.861258	-1.01484		CDC53		CDC53		CDC53		CDC53		CDC53
GAS1	-0.164968	0.0312865	0.270466	-0.716969	-1.16154		GAS1		GAS1		GAS1		GAS1		GAS1
DBP10	0.567686	-0.571937	-0.058037	-1.14451	-0.734612		DBP10		DBP10		DBP10		DBP10		DBP10
RER2	0.186306	-0.828126	-0.274991	-0.629327	-1.25384		RER2		RER2		RER2		RER2		RER2
KOG1	0.422822	-0.29109	-0.0137894	-0.943837	-0.948973		KOG1		KOG1		KOG1		KOG1		KOG1
RPG1	0.421927	0.0632951	0.505093	-0.539361	-1.35651		RPG1		RPG1		RPG1		RPG1		RPG1
GCR1	-0.0883833	-0.156424	0.290534	-0.315094	-1.58213		GCR1		GCR1		GCR1		GCR1		GCR1
STU2	0.179964	0.0450337	0.171354	-0.604165	-1.29321		STU2		STU2		STU2		STU2		STU2
PDC2	0.148659	-0.580775	-0.166562	-0.437265	-1.46216		PDC2		PDC2		PDC2		PDC2		PDC2
ERG1	0.216328	-0.0949217	0.243	-0.976483	-0.935669		ERG1		ERG1		ERG1		ERG1		ERG1
RET2	-0.0985259	-0.870417	-0.161501	-0.635639	-1.28714		RET2		RET2		RET2		RET2		RET2
LTE1	-0.555806	-0.641989	0.0201121	-0.850155	-1.07977		LTE1		LTE1		LTE1		LTE1		LTE1
TYR1	-0.0232085	-0.683947	-0.0620992	-0.52579	-1.40922		TYR1		TYR1		TYR1		TYR1		TYR1
RSE1	0.0417879	-0.355394	0.120032	-0.891134	-1.04775		RSE1		RSE1		RSE1		RSE1		RSE1
NUP57	0.183688	-0.867759	-0.00467861	-0.573655	-1.36582		NUP57		NUP57		NUP57		NUP57		NUP57
RPL10	0.494079	0.0704092	0.035314	-0.889485	-1.05045		RPL10		RPL10		RPL10		RPL10		RPL10
PTI1	0.188455	-0.314858	-0.17947	-0.970798	-0.970688		PTI1		PTI1		PTI1		PTI1		PTI1
MCK1	-0.132499	-0.799433	-0.499411	-0.563443	-1.38302		MCK1		MCK1		MCK1		MCK1		MCK1
PHO90	0.452436	-0.234297	0.218502	-1.01315	-0.933572		PHO90		PHO90		PHO90		PHO90		PHO90
SPT15	0.341544	-0.702396	-0.295067	-0.447277	-1.50132		SPT15		SPT15		SPT15		SPT15		SPT15
ERG10	0.127332	-1.18599	-0.193104	-0.718589	-1.2373		ERG10		ERG10		ERG10		ERG10		ERG10
RRP14	0.5776	-0.0513019	-0.0859783	-1.01378	-0.949765		RRP14		RRP14		RRP14		RRP14		RRP14
RPL29	-0.201601	-0.588384	0.224769	-0.909837	-1.05474		RPL29		RPL29		RPL29		RPL29		RPL29
YAP5	-0.0936418	-0.512918	-0.463017	-0.672838	-1.31185		YAP5		YAP5		YAP5		YAP5		YAP5
NUP1	0.461838	0.0414062	0.622002	-0.27084	-1.71445		NUP1		NUP1		NUP1		NUP1		NUP1
CTR9	0.06198	-0.533819	0.177106	-0.902208	-1.08804		CTR9		CTR9		CTR9		CTR9		CTR9
ATP14	0.298723	0.083495	-0.179549	-0.308928	-1.69014		ATP14		ATP14		ATP14		ATP14		ATP14
ZUO1	0.531425	0.144808	0.190958	-0.638	-1.36107		ZUO1		ZUO1		ZUO1		ZUO1		ZUO1
RPS20	0.150705	-0.555021	-0.0964036	-1.01979	-0.980731		RPS20		RPS20		RPS20		RPS20		RPS20
FRS2	0.487023	0.271701	0.115941	-0.901819	-1.10154		FRS2		FRS2		FRS2		FRS2		FRS2
SAH1	0.419111	-0.177955	0.224439	-0.329483	-1.68083		SAH1		SAH1		SAH1		SAH1		SAH1
CHS2	0.287774	0.686572	0.77558	-0.153123	-1.86252		CHS2		CHS2		CHS2		CHS2		CHS2
SSB2	0.211146	-0.184118	0.118855	-1.18095	-0.837662		SSB2		SSB2		SSB2		SSB2		SSB2
MSB2	-0.129684	0.172203	0.817843	0.0662759	-2.09001		MSB2		MSB2		MSB2		MSB2		MSB2
DIS3	0.334826	-0.176179	0.0981457	-0.948759	-1.08141		DIS3		DIS3		DIS3		DIS3		DIS3
ACS2	0.282421	0.206101	0.469567	-0.773246	-1.26025		ACS2		ACS2		ACS2		ACS2		ACS2
EXG1	0.0143424	-0.0157074	0.268455	-0.742908	-1.29703		EXG1		EXG1		EXG1		EXG1		EXG1
AEP1	0.0980263	-0.995467	-0.250025	-0.63963	-1.40737		AEP1		AEP1		AEP1		AEP1		AEP1
ERG11	-0.256315	-0.113902	-0.0100803	-0.937475	-1.11617		ERG11		ERG11		ERG11		ERG11		ERG11
RRP45	0.599416	-0.991223	-0.553348	-1.2145	-0.840904		RRP45		RRP45		RRP45		RRP45		RRP45
RKR1	0.428592	0.152034	0.321075	-0.519191	-1.53671		RKR1		RKR1		RKR1		RKR1		RKR1
TCP1	0.33007	-0.0624024	-0.0887423	-0.961579	-1.09579		TCP1		TCP1		TCP1		TCP1		TCP1
UBP10	0.379986	-0.392374	0.116595	-0.634756	-1.42577		UBP10		UBP10		UBP10		UBP10		UBP10
MCM7	0.135851	0.214256	0.467289	-0.616389	-1.44592		MCM7		MCM7		MCM7		MCM7		MCM7
SIN4	-0.134597	-1.17736	-0.21359	-0.964059	-1.10057		SIN4		SIN4		SIN4		SIN4		SIN4
NUP84	0.299606	-0.579079	-0.425581	-1.35428	-0.712006		NUP84		NUP84		NUP84		NUP84		NUP84
STO1	0.125687	-0.174231	-0.0510871	-0.777776	-1.29216		STO1		STO1		STO1		STO1		STO1
YND1	0.0586371	-0.926065	0.0840686	-0.585794	-1.48784		YND1		YND1		YND1		YND1		YND1
RPS26A	0.0511556	0.178771	-0.000668204	-0.800576	-1.27609		RPS26A		RPS26A		RPS26A		RPS26A		RPS26A
NIC96	0.191792	-0.111032	0.0413304	-0.963322	-1.1217		NIC96		NIC96		NIC96		NIC96		NIC96
ODC2	0.254363	-0.357593	-0.0805559	-0.756166	-1.32958		ODC2		ODC2		ODC2		ODC2		ODC2
RRP5	0.513382	-0.0890069	0.319923	-0.542285	-1.54386		RRP5		RRP5		RRP5		RRP5		RRP5
AFG2	0.469126	-0.488223	-0.159355	-0.809676	-1.2765		AFG2		AFG2		AFG2		AFG2		AFG2
SAM1	0.262555	-0.0178652	0.31618	-0.896449	-1.19081		SAM1		SAM1		SAM1		SAM1		SAM1
BPH1	-0.529051	-0.086231	0.0648901	-0.267767	-1.82006		BPH1		BPH1		BPH1		BPH1		BPH1
TEA1	0.722238	-0.397375	-0.0422262	-0.613761	-1.47516		TEA1		TEA1		TEA1		TEA1		TEA1
MYO4	0.193261	0.385178	0.588339	-0.0880502	-2.00847		MYO4		MYO4		MYO4		MYO4		MYO4
POL1	-0.335844	-0.635931	0.174362	-0.565237	-1.53439		POL1		POL1		POL1		POL1		POL1
NFT1	-0.154267	0.177615	-0.308485	-0.840726	-1.26017		NFT1		NFT1		NFT1		NFT1		NFT1
GLN4	0.263207	-0.660255	0.280642	-0.669349	-1.43389		GLN4		GLN4		GLN4		GLN4		GLN4
APM4	0.0999802	-0.845183	-0.483558	-1.14646	-0.958302		APM4		APM4		APM4		APM4		APM4
IMD4	-0.0954786	-1.12173	-0.330181	-0.545378	-1.56053		IMD4		IMD4		IMD4		IMD4		IMD4
NIP1	0.330369	-0.551456	0.194207	-0.796147	-1.31117		NIP1		NIP1		NIP1		NIP1		NIP1
ERG13	0.230035	-0.396116	-0.190622	-1.26129	-0.854006		ERG13		ERG13		ERG13		ERG13		ERG13
NDE1	0.249582	-0.103498	0.319642	-0.465146	-1.65259		NDE1		NDE1		NDE1		NDE1		NDE1
RPL2A	0.184778	-0.0529989	-0.0927189	-0.854968	-1.2672		RPL2A		RPL2A		RPL2A		RPL2A		RPL2A
LEU9	0.463117	-0.217074	-0.312062	-0.721336	-1.40247		LEU9		LEU9		LEU9		LEU9		LEU9
DNF3	-0.412279	-0.149301	-0.120828	-0.643222	-1.48755		DNF3		DNF3		DNF3		DNF3		DNF3
ATP22	-0.0433072	0.230208	0.0179233	-0.219589	-1.91171		ATP22		ATP22		ATP22		ATP22		ATP22
CYM1	0.336101	-0.410761	-0.0398479	-0.478546	-1.65361		CYM1		CYM1		CYM1		CYM1		CYM1
GZF3	0.215016	-0.30471	0.154204	-1.21006	-0.923065		GZF3		GZF3		GZF3		GZF3		GZF3
TAE2	0.180883	-0.149121	0.175745	-0.319693	-1.8181		TAE2		TAE2		TAE2		TAE2		TAE2
CCT4	0.130336	-1.12211	-0.820202	-1.27899	-0.859106		CCT4		CCT4		CCT4		CCT4		CCT4
HXT1	-0.317793	-0.0486096	-0.329465	-0.987315	-1.15239		HXT1		HXT1		HXT1		HXT1		HXT1
INP53	0.129611	-0.0716309	0.229965	-0.712981	-1.42695		INP53		INP53		INP53		INP53		INP53
ERG5	0.258366	-0.237923	0.273821	-0.539198	-1.60351		ERG5		ERG5		ERG5		ERG5		ERG5
URE2	0.175746	-0.972893	-0.638112	-0.865363	-1.2793		URE2		URE2		URE2		URE2		URE2
NOT3	0.356928	-0.197732	0.193477	-0.571519	-1.58162		NOT3		NOT3		NOT3		NOT3		NOT3
GRS1	0.499246	-0.573263	-0.0147461	-0.874538	-1.28783		GRS1		GRS1		GRS1		GRS1		GRS1
SRP68	0.426933	-0.0889569	-0.0416249	-0.677514	-1.48492		SRP68		SRP68		SRP68		SRP68		SRP68
MES1	0.290061	-0.356447	0.041976	-0.925202	-1.24228		MES1		MES1		MES1		MES1		MES1
DYN1	-0.17562	-0.0125907	0.182992	-0.381681	-1.78622		DYN1		DYN1		DYN1		DYN1		DYN1
CDC60	0.476827	-0.39529	0.357981	-0.418264	-1.76088		CDC60		CDC60		CDC60		CDC60		CDC60
BRE1	0.260849	-0.129613	-0.314747	-0.8038	-1.38184		BRE1		BRE1		BRE1		BRE1		BRE1
ERG6	0.423254	0.235063	0.22388	-0.79384	-1.40215		ERG6		ERG6		ERG6		ERG6		ERG6
UBP1	0.580433	0.0377461	0.0103103	-0.580003	-1.625		UBP1		UBP1		UBP1		UBP1		UBP1
CHS3	0.0627848	0.100559	0.295117	-0.450695	-1.75484		CHS3		CHS3		CHS3		CHS3		CHS3
NCS6	0.313726	-0.072945	-0.0732897	-0.907652	-1.30273		NCS6		NCS6		NCS6		NCS6		NCS6
CSE1	0.083107	0.0733141	0.0568867	-0.964927	-1.2503		CSE1		CSE1		CSE1		CSE1		CSE1
SEC53	0.00246884	-1.21231	-0.372023	-1.20873	-1.01124		SEC53		SEC53		SEC53		SEC53		SEC53
MET1	0.516959	0.263033	0.594594	-0.442139	-1.78159		MET1		MET1		MET1		MET1		MET1
PPX1	0.176345	0.0457964	-0.209334	-0.963713	-1.26061		PPX1		PPX1		PPX1		PPX1		PPX1
TEF4	0.204951	-0.172312	0.0842939	-0.641465	-1.58713		TEF4		TEF4		TEF4		TEF4		TEF4
CBP1	-0.0522264	-0.275732	0.00627853	-0.980363	-1.25164		CBP1		CBP1		CBP1		CBP1		CBP1
TAF8	0.418301	-0.87769	-0.110003	-0.889459	-1.34404		TAF8		TAF8		TAF8		TAF8		TAF8
IQG1	0.192683	0.598222	0.536309	-0.291984	-1.94296		IQG1		IQG1		IQG1		IQG1		IQG1
TIF1	0.139303	-0.0589192	-0.233863	-1.11653	-1.1195		TIF1		TIF1		TIF1		TIF1		TIF1
JIP5	0.524362	0.41675	0.0930882	-0.765226	-1.47462		JIP5		JIP5		JIP5		JIP5		JIP5
AXL1	0.117125	0.22682	0.544331	-0.433536	-1.81475		AXL1		AXL1		AXL1		AXL1		AXL1
KES1	0.131688	-0.962131	-0.0284555	-0.755611	-1.49302		KES1		KES1		KES1		KES1		KES1
FUR1	0.568796	0.594158	0.404451	-0.5043	-1.75212		FUR1		FUR1		FUR1		FUR1		FUR1
SUI1	0.0869321	-0.530523	-0.504745	-0.801424	-1.45554		SUI1		SUI1		SUI1		SUI1		SUI1
VID22	-0.175535	-0.386917	-0.375209	-1.29086	-0.970506		VID22		VID22		VID22		VID22		VID22
NMD5	0.567512	-0.0583887	-0.0031298	-0.710571	-1.55121		NMD5		NMD5		NMD5		NMD5		NMD5
KIN4	0.224632	0.141682	-0.0762448	-0.997842	-1.27185		KIN4		KIN4		KIN4		KIN4		KIN4
STU1	0.0777527	-0.347181	-0.0106647	-0.903713	-1.36763		STU1		STU1		STU1		STU1		STU1
TIF2	0.198235	0.114816	-0.129684	-1.05658	-1.21975		TIF2		TIF2		TIF2		TIF2		TIF2
RIA1	0.342228	-0.905003	-0.117794	-1.10318	-1.19078		RIA1		RIA1		RIA1		RIA1		RIA1
PDR16	0.527137	-0.451302	0.212833	-0.969389	-1.326		PDR16		PDR16		PDR16		PDR16		PDR16
EGD1	-0.0604567	-0.487881	-0.490105	-1.02362	-1.28132		EGD1		EGD1		EGD1		EGD1		EGD1
SRP72	0.397711	-0.0600873	0.0120126	-1.21452	-1.09348		SRP72		SRP72		SRP72		SRP72		SRP72
ARF1	-0.0521693	-0.872841	-0.577791	-1.17412	-1.14327		ARF1		ARF1		ARF1		ARF1		ARF1
CWP2	-0.524853	-0.468078	-0.0646023	-0.921356	-1.40836		CWP2		CWP2		CWP2		CWP2		CWP2
SSB1	0.158838	-0.17759	0.249572	-1.20392	-1.12587		SSB1		SSB1		SSB1		SSB1		SSB1
IFH1	0.596644	-0.300072	0.465021	-0.537217	-1.7929		IFH1		IFH1		IFH1		IFH1		IFH1
SMC4	-0.0496475	-0.256384	0.037231	-0.523712	-1.80762		SMC4		SMC4		SMC4		SMC4		SMC4
TPO1	-1.06299	-0.609163	-0.15528	-1.05728	-1.27482		TPO1		TPO1		TPO1		TPO1		TPO1
SIT1	0.600865	0.420828	0.165233	-0.836053	-1.49709		SIT1		SIT1		SIT1		SIT1		SIT1
SPT16	0.410387	-0.207392	0.302829	-0.734943	-1.61002		SPT16		SPT16		SPT16		SPT16		SPT16
TIF5	0.294103	-0.524741	-0.349069	-1.07394	-1.27555		TIF5		TIF5		TIF5		TIF5		TIF5
YSP1	-0.435182	-0.625568	-0.249171	-0.761783	-1.58788		YSP1		YSP1		YSP1		YSP1		YSP1
DUS3	0.972032	-0.657533	0.432868	-0.390524	-1.96394		DUS3		DUS3		DUS3		DUS3		DUS3
EBS1	0.236269	-1.53944	-0.252866	-1.27884	-1.09068		EBS1		EBS1		EBS1		EBS1		EBS1
CCH1	-0.327341	0.022339	-0.143909	-0.428314	-1.94179		CCH1		CCH1		CCH1		CCH1		CCH1
NMA111	0.29628	-0.8366	-0.159063	-1.15649	-1.2168		NMA111		NMA111		NMA111		NMA111		NMA111
RPL15A	0.190372	0.0730252	0.119866	-1.05293	-1.32062		RPL15A		RPL15A		RPL15A		RPL15A		RPL15A
POP1	0.158024	-0.323447	0.208577	-0.678762	-1.70734		POP1		POP1		POP1		POP1		POP1
PSD1	0.0698752	0.131281	0.251403	-0.684567	-1.70209		PSD1		PSD1		PSD1		PSD1		PSD1
RPL41B	-0.244528	-0.574149	-1.02556	-1.70034	-0.687268		RPL41B		RPL41B		RPL41B		RPL41B		RPL41B
HTS1	0.503934	-0.302366	-0.117225	-1.1748	-1.22884		HTS1		HTS1		HTS1		HTS1		HTS1
RPS25A	0.0146262	-0.0142291	-0.287882	-0.903064	-1.5036		RPS25A		RPS25A		RPS25A		RPS25A		RPS25A
RPL38	0.0615851	-0.0539919	-0.234361	-1.13663	-1.28378		RPL38		RPL38		RPL38		RPL38		RPL38
URA1	1.3744	-0.193034	0.486015	-1.6721	-0.749988		URA1		URA1		URA1		URA1		URA1
UTP22	0.22746	-0.0509905	0.243092	-0.586731	-1.83927		UTP22		UTP22		UTP22		UTP22		UTP22
MNN2	-0.109261	-0.290145	-0.00890627	-0.77097	-1.65573		MNN2		MNN2		MNN2		MNN2		MNN2
UBR2	-0.171621	0.23202	-0.0717803	-0.547718	-1.8811		UBR2		UBR2		UBR2		UBR2		UBR2
NUP170	0.360832	-0.224618	0.469324	-0.513719	-1.91826		NUP170		NUP170		NUP170		NUP170		NUP170
HMS2	0.439675	-0.124492	-0.0202713	-1.22985	-1.20228		HMS2		HMS2		HMS2		HMS2		HMS2
MNN10	0.406585	-0.563112	-0.35854	-0.929976	-1.50339		MNN10		MNN10		MNN10		MNN10		MNN10
NEW1	0.560006	0.184294	0.431796	-0.502531	-1.93231		NEW1		NEW1		NEW1		NEW1		NEW1
TFA1	0.0518665	-0.661747	-0.240957	-1.15567	-1.2801		TFA1		TFA1		TFA1		TFA1		TFA1
CIS3	0.208952	-0.664547	-0.22551	-0.54549	-1.91093		CIS3		CIS3		CIS3		CIS3		CIS3
SSS1	-0.0460238	-1.00375	-1.21231	-1.64898	-0.808516		SSS1		SSS1		SSS1		SSS1		SSS1
HCM1	-0.236715	0.0495418	0.557474	-0.803143	-1.65628		HCM1		HCM1		HCM1		HCM1		HCM1
SUI2	0.437489	-0.697896	-0.300426	-0.999171	-1.46309		SUI2		SUI2		SUI2		SUI2		SUI2
KAP123	0.640875	0.0942346	0.385279	-0.757238	-1.71175		KAP123		KAP123		KAP123		KAP123		KAP123
SET2	0.186199	-1.34485	-0.374479	-1.22466	-1.247		SET2		SET2		SET2		SET2		SET2
NUP82	0.00867838	-0.099374	0.162298	-0.684442	-1.78812		NUP82		NUP82		NUP82		NUP82		NUP82
TIF35	0.242471	-0.908349	-0.591751	-1.40817	-1.07102		TIF35		TIF35		TIF35		TIF35		TIF35
PSA1	0.27919	0.164904	0.273843	-1.01854	-1.46372		PSA1		PSA1		PSA1		PSA1		PSA1
PCF11	-0.086944	-0.862787	-0.854044	-1.44583	-1.04302		PCF11		PCF11		PCF11		PCF11		PCF11
TIM21	0.129414	-1.6463	-0.921937	-1.2955	-1.19754		TIM21		TIM21		TIM21		TIM21		TIM21
SIM1	-0.216993	-0.0387798	0.514135	-0.684703	-1.80914		SIM1		SIM1		SIM1		SIM1		SIM1
YSH1	-0.091424	-0.973249	-0.187902	-0.728555	-1.77603		YSH1		YSH1		YSH1		YSH1		YSH1
FRE1	-0.185614	0.795393	0.460403	-0.870879	-1.64739		FRE1		FRE1		FRE1		FRE1		FRE1
BUD3	-0.202747	0.0466726	0.353059	-0.626571	-1.89361		BUD3		BUD3		BUD3		BUD3		BUD3
GCV1	-0.642391	0.181891	0.295751	-1.40627	-1.11927		GCV1		GCV1		GCV1		GCV1		GCV1
TIF4631	0.371303	-0.0642318	0.485139	-0.728077	-1.79806		TIF4631		TIF4631		TIF4631		TIF4631		TIF4631
RPL5	0.185326	-0.00304654	-0.0189243	-0.982394	-1.55269		RPL5		RPL5		RPL5		RPL5		RPL5
MGM1	0.0328264	-0.421805	0.172409	-0.841724	-1.70312		MGM1		MGM1		MGM1		MGM1		MGM1
PRP43	0.998699	-0.651118	0.173417	-1.01379	-1.53251		PRP43		PRP43		PRP43		PRP43		PRP43
HEM3	0.0199757	-3.32792	-0.893134	-1.65957	-0.887379		HEM3		HEM3		HEM3		HEM3		HEM3
BUD4	-0.0282587	-0.208523	0.279842	-0.684885	-1.8687		BUD4		BUD4		BUD4		BUD4		BUD4
SAR1	-0.430712	-1.1184	-0.717429	-0.938546	-1.62128		SAR1		SAR1		SAR1		SAR1		SAR1
ADH6	0.515095	-0.331288	-0.574706	-0.773426	-1.79095		ADH6		ADH6		ADH6		ADH6		ADH6
ECM25	0.319663	-0.824053	-0.18087	-1.29244	-1.27248		ECM25		ECM25		ECM25		ECM25		ECM25
SMY2	0.42859	-0.333131	0.293391	-0.994582	-1.5704		SMY2		SMY2		SMY2		SMY2		SMY2
NNF2	-0.146006	-0.644649	-0.247539	-0.90745	-1.6651		NNF2		NNF2		NNF2		NNF2		NNF2
HPR1	0.324537	-0.807571	-0.06973	-0.828738	-1.74785		HPR1		HPR1		HPR1		HPR1		HPR1
RPL3	0.153214	-0.0409237	-0.0626154	-1.25003	-1.33735		RPL3		RPL3		RPL3		RPL3		RPL3
PEP5	-0.285429	0.1764	0.0497023	-0.369988	-2.21956		PEP5		PEP5		PEP5		PEP5		PEP5
MCD1	-0.111261	0.115438	0.59519	-0.922802	-1.67284		MCD1		MCD1		MCD1		MCD1		MCD1
PHO4	0.0960866	-0.104768	-0.0743496	-1.10648	-1.49756		PHO4		PHO4		PHO4		PHO4		PHO4
ASC1	-0.0472319	-0.355174	-0.471425	-1.04005	-1.57126		ASC1		ASC1		ASC1		ASC1		ASC1
SLX5	-0.0289623	0.131648	0.261119	-0.803499	-1.80863		SLX5		SLX5		SLX5		SLX5		SLX5
RPB9	-0.131312	-1.19104	-1.16163	-1.22484	-1.39436		RPB9		RPB9		RPB9		RPB9		RPB9
MIT1	0.105669	0.0126155	0.349598	-0.830809	-1.81085		MIT1		MIT1		MIT1		MIT1		MIT1
RPL36B	-0.14581	-0.469857	-0.539023	-1.12037	-1.52261		RPL36B		RPL36B		RPL36B		RPL36B		RPL36B
PSY2	-0.0473805	-1.00402	-0.281631	-0.973448	-1.673		PSY2		PSY2		PSY2		PSY2		PSY2
RPA190	0.52476	-0.327197	0.211508	-0.662025	-1.99618		RPA190		RPA190		RPA190		RPA190		RPA190
RPL4A	-0.0731195	-0.106755	0.110651	-0.942977	-1.71629		RPL4A		RPL4A		RPL4A		RPL4A		RPL4A
SXM1	0.403582	-0.625337	0.103251	-0.926612	-1.74119		SXM1		SXM1		SXM1		SXM1		SXM1
RPS22B	0.243815	-0.433032	-0.433438	-0.669016	-1.99892		RPS22B		RPS22B		RPS22B		RPS22B		RPS22B
VBA4	0.204755	0.00938967	-0.190659	-1.15438	-1.51586		VBA4		VBA4		VBA4		VBA4		VBA4
RPL28	0.0157165	-0.383426	-0.436861	-1.24357	-1.42739		RPL28		RPL28		RPL28		RPL28		RPL28
FTR1	0.543509	-0.171871	-0.0575724	-1.00564	-1.67064		FTR1		FTR1		FTR1		FTR1		FTR1
NUP133	0.238765	-0.772071	-0.0354501	-1.05165	-1.62746		NUP133		NUP133		NUP133		NUP133		NUP133
NUP188	-0.0382838	-0.786219	-0.0201966	-0.82215	-1.85709		NUP188		NUP188		NUP188		NUP188		NUP188
RPL16B	0.00603812	-0.607404	-0.228317	-1.29334	-1.38803		RPL16B		RPL16B		RPL16B		RPL16B		RPL16B
NRD1	-0.0466091	-0.421061	-0.401521	-1.01779	-1.66502		NRD1		NRD1		NRD1		NRD1		NRD1
HMG1	0.280079	-0.363586	0.264956	-0.74975	-1.9413		HMG1		HMG1		HMG1		HMG1		HMG1
GDS1	0.319491	-0.665754	-0.106088	-1.51065	-1.18681		GDS1		GDS1		GDS1		GDS1		GDS1
SYF1	-0.187851	-1.119	-0.406775	-1.01974	-1.68077		SYF1		SYF1		SYF1		SYF1		SYF1
RPS23A	0.253239	-0.690348	-0.28931	-1.10927	-1.59628		RPS23A		RPS23A		RPS23A		RPS23A		RPS23A
RPL19B	0.146373	-0.0742756	-0.059835	-1.33353	-1.38069		RPL19B		RPL19B		RPL19B		RPL19B		RPL19B
CCC2	0.111404	0.191486	0.197195	-0.274176	-2.44924		CCC2		CCC2		CCC2		CCC2		CCC2
MNN5	0.551879	-0.289304	0.257954	-1.23694	-1.49262		MNN5		MNN5		MNN5		MNN5		MNN5
SRP54	0.321275	-0.392863	-0.120464	-1.50149	-1.23361		SRP54		SRP54		SRP54		SRP54		SRP54
RPS14A	0.00851087	-0.394146	-0.267269	-1.028	-1.72145		RPS14A		RPS14A		RPS14A		RPS14A		RPS14A
PAN6	0.177726	-1.42599	-0.61122	-1.36818	-1.39798		PAN6		PAN6		PAN6		PAN6		PAN6
MET7	0.00141264	-0.513719	-0.550309	-1.59818	-1.1716		MET7		MET7		MET7		MET7		MET7
SCH9	0.300867	0.245932	0.663143	-0.323277	-2.44771		SCH9		SCH9		SCH9		SCH9		SCH9
SLC1	0.231845	-0.170812	-0.172389	-0.98666	-1.78917		SLC1		SLC1		SLC1		SLC1		SLC1
RIX7	0.841521	-0.287977	0.0331849	-1.17421	-1.60677		RIX7		RIX7		RIX7		RIX7		RIX7
RPS30B	0.309144	-0.633715	-0.524804	-1.1736	-1.60962		RPS30B		RPS30B		RPS30B		RPS30B		RPS30B
RPL23B	0.375343	-0.285395	-0.255341	-1.1179	-1.66671		RPL23B		RPL23B		RPL23B		RPL23B		RPL23B
MRS6	0.095507	-0.267322	0.0386022	-0.794479	-1.9942		MRS6		MRS6		MRS6		MRS6		MRS6
SUP45	0.171838	-0.485947	-0.355421	-1.19569	-1.59369		SUP45		SUP45		SUP45		SUP45		SUP45
TIF6	0.478449	-0.505134	-0.44576	-1.11307	-1.67808		TIF6		TIF6		TIF6		TIF6		TIF6
NUP2	0.293938	-0.3793	-0.102388	-0.796053	-1.99766		NUP2		NUP2		NUP2		NUP2		NUP2
SDS23	0.439058	-0.0945843	0.0819172	-1.42903	-1.36502		SDS23		SDS23		SDS23		SDS23		SDS23
SMF3	-0.322169	-0.625078	-0.55019	-1.34139	-1.45494		SMF3		SMF3		SMF3		SMF3		SMF3
RPS2	0.15006	-0.64234	-0.187706	-1.18308	-1.62569		RPS2		RPS2		RPS2		RPS2		RPS2
DBP2	0.720376	-0.381914	0.250982	-0.936717	-1.87474		DBP2		DBP2		DBP2		DBP2		DBP2
CHO1	-0.0321235	-0.203061	0.0608365	-0.732961	-2.09443		CHO1		CHO1		CHO1		CHO1		CHO1
RPL14B	0.251635	-0.176824	0.0421243	-1.51089	-1.31672		RPL14B		RPL14B		RPL14B		RPL14B		RPL14B
RRP7	0.18466	-0.824154	-0.859463	-1.4856	-1.34521		RRP7		RRP7		RRP7		RRP7		RRP7
RPL40A	-0.0568814	-0.454302	-0.459226	-1.60671	-1.23867		RPL40A		RPL40A		RPL40A		RPL40A		RPL40A
RPL42A	0.0479832	-0.808446	-0.340909	-1.31325	-1.54545		RPL42A		RPL42A		RPL42A		RPL42A		RPL42A
ALA1	0.347463	-0.17078	0.169516	-0.618896	-2.24083		ALA1		ALA1		ALA1		ALA1		ALA1
MET10	0.413534	0.601432	0.551618	-0.610576	-2.24958		MET10		MET10		MET10		MET10		MET10
RPL2B	0.0578258	-0.145009	-0.0166132	-0.916311	-1.95099		RPL2B		RPL2B		RPL2B		RPL2B		RPL2B
SSZ1	0.490274	-0.570457	0.175591	-1.22928	-1.63947		SSZ1		SSZ1		SSZ1		SSZ1		SSZ1
TCB2	-0.111213	-0.536362	-0.293958	-1.06896	-1.82214		TCB2		TCB2		TCB2		TCB2		TCB2
FEN2	0.182227	-0.578134	-0.355751	-1.15071	-1.74081		FEN2		FEN2		FEN2		FEN2		FEN2
ZRT2	0.141841	0.168087	-0.149309	-1.32401	-1.57001		ZRT2		ZRT2		ZRT2		ZRT2		ZRT2
RPS6B	-1.45183e-05	-0.141235	-0.256251	-1.13473	-1.75959		RPS6B		RPS6B		RPS6B		RPS6B		RPS6B
RPS6A	0.104471	0.125969	-0.321156	-1.15417	-1.74165		RPS6A		RPS6A		RPS6A		RPS6A		RPS6A
PMD1	0.110038	-0.0481999	0.411491	-0.425026	-2.47391		PMD1		PMD1		PMD1		PMD1		PMD1
CLB1	-0.16469	-0.306695	0.322151	-1.2194	-1.70641		CLB1		CLB1		CLB1		CLB1		CLB1
RPL32	0.379035	-0.546463	-0.437165	-1.57644	-1.35037		RPL32		RPL32		RPL32		RPL32		RPL32
TIF3	0.347476	-0.542876	-0.228541	-1.84415	-1.08461		TIF3		TIF3		TIF3		TIF3		TIF3
RPL4B	-0.0962831	0.0401448	0.0123391	-1.23529	-1.70532		RPL4B		RPL4B		RPL4B		RPL4B		RPL4B
GEA2	0.0849837	0.187316	0.417545	-0.55208	-2.40832		GEA2		GEA2		GEA2		GEA2		GEA2
NOG2	0.200347	-0.754793	-0.226467	-1.0011	-1.97219		NOG2		NOG2		NOG2		NOG2		NOG2
SIP1	-0.309929	-0.600173	-0.0378077	-1.31649	-1.6591		SIP1		SIP1		SIP1		SIP1		SIP1
RPL23A	-0.00999486	-0.290881	-0.259746	-1.34823	-1.6336		RPL23A		RPL23A		RPL23A		RPL23A		RPL23A
FOB1	0.198647	-0.681216	-0.683924	-1.85321	-1.12965		FOB1		FOB1		FOB1		FOB1		FOB1
RPS19A	0.00668429	-0.176726	-0.449101	-1.478	-1.5078		RPS19A		RPS19A		RPS19A		RPS19A		RPS19A
RPS31	-0.0451915	-0.269269	-0.809663	-1.48935	-1.50328		RPS31		RPS31		RPS31		RPS31		RPS31
SRP40	0.411124	-1.27836	-0.567354	-1.41525	-1.58478		SRP40		SRP40		SRP40		SRP40		SRP40
CCT5	-0.0111512	-0.502373	-0.376052	-1.40155	-1.60615		CCT5		CCT5		CCT5		CCT5		CCT5
UTP21	0.72089	-0.19844	0.112487	-0.825116	-2.19531		UTP21		UTP21		UTP21		UTP21		UTP21
PIS1	0.118448	-0.0732435	0.24855	-0.951828	-2.07626		PIS1		PIS1		PIS1		PIS1		PIS1
ERG7	0.416737	-0.0878826	-0.352495	-1.54786	-1.48384		ERG7		ERG7		ERG7		ERG7		ERG7
ZAP1	-1.00923	-0.152045	0.176335	-1.22591	-1.80602		ZAP1		ZAP1		ZAP1		ZAP1		ZAP1
ARX1	0.974599	-0.747068	0.0802979	-1.46338	-1.57187		ARX1		ARX1		ARX1		ARX1		ARX1
RVB1	0.249593	-0.600523	-0.241337	-1.5906	-1.4502		RVB1		RVB1		RVB1		RVB1		RVB1
OCA5	0.136328	-0.370263	-0.100103	-0.948056	-2.09295		OCA5		OCA5		OCA5		OCA5		OCA5
CLN2	0.00415996	-0.56461	0.440763	-1.64907	-1.39242		CLN2		CLN2		CLN2		CLN2		CLN2
RPL8B	0.26818	-0.482794	-0.334085	-1.35665	-1.68611		RPL8B		RPL8B		RPL8B		RPL8B		RPL8B
FCP1	0.460323	-0.30733	-0.187529	-1.50427	-1.54717		FCP1		FCP1		FCP1		FCP1		FCP1
RPS17A	0.0045495	-0.63571	-0.534619	-1.40265	-1.65261		RPS17A		RPS17A		RPS17A		RPS17A		RPS17A
UTP10	0.252132	-0.430061	0.113069	-1.05326	-2.01671		UTP10		UTP10		UTP10		UTP10		UTP10
RPS30A	0.131483	-0.662109	-0.776757	-1.47603	-1.59567		RPS30A		RPS30A		RPS30A		RPS30A		RPS30A
BAT1	0.421773	-0.661876	-0.233453	-1.06749	-2.00606		BAT1		BAT1		BAT1		BAT1		BAT1
RPS18A	0.0830671	-0.572033	-0.255482	-1.53489	-1.54587		RPS18A		RPS18A		RPS18A		RPS18A		RPS18A
URA5	0.167826	0.0191862	-0.128498	-1.43963	-1.64979		URA5		URA5		URA5		URA5		URA5
KRE33	0.770349	0.575047	0.3511	-0.792317	-2.30204		KRE33		KRE33		KRE33		KRE33		KRE33
NCP1	-0.184747	-0.876403	-0.228381	-1.58252	-1.52578		NCP1		NCP1		NCP1		NCP1		NCP1
FAR1	0.421541	-0.158123	0.642227	-0.802286	-2.30699		FAR1		FAR1		FAR1		FAR1		FAR1
ECM16	0.376001	-0.28147	0.197202	-0.695219	-2.4144		ECM16		ECM16		ECM16		ECM16		ECM16
RPP1B	0.0443568	-0.515127	-0.485855	-1.55337	-1.57405		RPP1B		RPP1B		RPP1B		RPP1B		RPP1B
WSC4	-0.47877	0.355612	0.534292	-0.894133	-2.23675		WSC4		WSC4		WSC4		WSC4		WSC4
MCM6	-0.114488	-0.589859	-0.43121	-1.42401	-1.71071		MCM6		MCM6		MCM6		MCM6		MCM6
SEN1	-0.0606445	-0.520445	0.212227	-0.506219	-2.63065		SEN1		SEN1		SEN1		SEN1		SEN1
PRS3	0.423386	-0.887571	-0.490101	-1.58845	-1.55323		PRS3		PRS3		PRS3		PRS3		PRS3
LYS4	0.258352	-1.18054	-0.645105	-1.24477	-1.90581		LYS4		LYS4		LYS4		LYS4		LYS4
RPS7B	0.208831	-0.568385	-0.489096	-1.62769	-1.54038		RPS7B		RPS7B		RPS7B		RPS7B		RPS7B
TPA1	0.810428	0.0591172	0.151322	-0.866009	-2.30647		TPA1		TPA1		TPA1		TPA1		TPA1
PCL1	0.652296	0.509999	0.858229	-1.45179	-1.72307		PCL1		PCL1		PCL1		PCL1		PCL1
RPL21B	0.0260268	-0.282399	-0.298663	-1.3893	-1.79384		RPL21B		RPL21B		RPL21B		RPL21B		RPL21B
UTP20	0.408907	-0.117739	0.1491	-0.843329	-2.34907		UTP20		UTP20		UTP20		UTP20		UTP20
RPS21B	0.296644	0.165508	-0.00439062	-1.37572	-1.82208		RPS21B		RPS21B		RPS21B		RPS21B		RPS21B
SML1	0.270642	-1.04559	-0.912251	-1.3275	-1.87339		SML1		SML1		SML1		SML1		SML1
DUS4	0.474829	-0.172195	-0.0474877	-1.54058	-1.66502		DUS4		DUS4		DUS4		DUS4		DUS4
RRN3	0.450726	-0.88855	-0.358215	-0.997181	-2.21472		RRN3		RRN3		RRN3		RRN3		RRN3
UTP14	0.627215	-0.65327	-0.125163	-1.3573	-1.85659		UTP14		UTP14		UTP14		UTP14		UTP14
RPS0A	0.142328	-0.53616	-0.311316	-1.4258	-1.79497		RPS0A		RPS0A		RPS0A		RPS0A		RPS0A
RPO31	0.421595	-0.113811	0.0298148	-0.790595	-2.44266		RPO31		RPO31		RPO31		RPO31		RPO31
HSL7	-0.00320012	-0.475678	-0.52618	-1.75096	-1.48308		HSL7		HSL7		HSL7		HSL7		HSL7
CYK3	0.376164	-0.233254	0.21791	-0.416692	-2.82123		CYK3		CYK3		CYK3		CYK3		CYK3
RPS4B	0.0434257	-0.401211	-0.333842	-1.49604	-1.75038		RPS4B		RPS4B		RPS4B		RPS4B		RPS4B
TRM3	0.474185	-0.112896	-0.0290382	-0.985328	-2.26177		TRM3		TRM3		TRM3		TRM3		TRM3
SWE1	-0.164543	0.155266	0.169431	-0.59142	-2.65573		SWE1		SWE1		SWE1		SWE1		SWE1
RPS13	0.277561	-0.431692	-0.109345	-1.24037	-2.01688		RPS13		RPS13		RPS13		RPS13		RPS13
SET1	-0.164302	-0.1246	0.147798	-0.709668	-2.55031		SET1		SET1		SET1		SET1		SET1
RTT10	0.287597	-0.99802	-0.130012	-0.843616	-2.42373		RTT10		RTT10		RTT10		RTT10		RTT10
LYS12	0.0942941	-0.278092	-0.242139	-1.5269	-1.74444		LYS12		LYS12		LYS12		LYS12		LYS12
SRO9	0.210466	-0.280063	-0.0369219	-1.07515	-2.19959		SRO9		SRO9		SRO9		SRO9		SRO9
DBP7	0.752293	-1.35576	-0.137809	-1.49476	-1.78147		DBP7		DBP7		DBP7		DBP7		DBP7
MIS1	0.359251	-0.954909	-0.0403966	-0.671222	-2.60889		MIS1		MIS1		MIS1		MIS1		MIS1
REI1	0.383966	-1.27558	-0.38335	-1.25493	-2.03144		REI1		REI1		REI1		REI1		REI1
BMS1	0.514413	-0.504579	-0.240376	-1.19288	-2.09492		BMS1		BMS1		BMS1		BMS1		BMS1
SCW4	0.146938	-0.0504369	0.0387333	-1.21231	-2.07688		SCW4		SCW4		SCW4		SCW4		SCW4
SWI5	0.107166	-0.668182	-0.0478603	-1.13121	-2.16101		SWI5		SWI5		SWI5		SWI5		SWI5
HIS7	0.449282	-0.655714	-0.110249	-1.08823	-2.21267		HIS7		HIS7		HIS7		HIS7		HIS7
PRT1	0.306564	-0.426513	0.0169978	-1.32215	-1.98973		PRT1		PRT1		PRT1		PRT1		PRT1
RET1	0.404486	-1.30319	-0.349636	-1.39801	-1.92154		RET1		RET1		RET1		RET1		RET1
GCD11	0.368554	-0.431376	-0.0779406	-1.15511	-2.16521		GCD11		GCD11		GCD11		GCD11		GCD11
RPL39	0.0162934	-0.424014	-0.621826	-1.7395	-1.58551		RPL39		RPL39		RPL39		RPL39		RPL39
RPS1B	0.0576481	-0.679917	-0.48473	-1.51946	-1.80923		RPS1B		RPS1B		RPS1B		RPS1B		RPS1B
RPL33A	0.0525514	-0.78873	-0.557185	-1.84291	-1.48861		RPL33A		RPL33A		RPL33A		RPL33A		RPL33A
RPS8B	0.0845967	-0.418817	-0.590028	-1.74829	-1.58538		RPS8B		RPS8B		RPS8B		RPS8B		RPS8B
RPL25	0.344994	-0.52981	-0.390006	-1.7494	-1.58674		RPL25		RPL25		RPL25		RPL25		RPL25
RAD51	-0.243427	-0.224787	-0.179539	-1.56083	-1.77603		RAD51		RAD51		RAD51		RAD51		RAD51
RPP0	-0.0992556	-1.09286	-0.716591	-1.58275	-1.79868		RPP0		RPP0		RPP0		RPP0		RPP0
SUR4	0.264924	-1.29538	-0.71163	-1.78221	-1.60179		SUR4		SUR4		SUR4		SUR4		SUR4
DED81	0.311355	-0.263016	-0.172615	-0.966728	-2.42886		DED81		DED81		DED81		DED81		DED81
RPL18A	-0.0453383	-0.346767	-0.450359	-1.6581	-1.74273		RPL18A		RPL18A		RPL18A		RPL18A		RPL18A
NTE1	0.0187554	-0.251979	0.225561	-0.694117	-2.71164		NTE1		NTE1		NTE1		NTE1		NTE1
GCD6	0.36555	-0.299211	0.0348345	-1.11068	-2.30223		GCD6		GCD6		GCD6		GCD6		GCD6
RPS18B	0.0752021	-0.989296	-0.67622	-1.71684	-1.71199		RPS18B		RPS18B		RPS18B		RPS18B		RPS18B
RPS0B	0.362207	-0.483214	-0.40828	-1.55849	-1.87556		RPS0B		RPS0B		RPS0B		RPS0B		RPS0B
PSE1	0.192389	-0.864032	-0.0736385	-1.15546	-2.27989		PSE1		PSE1		PSE1		PSE1		PSE1
NSR1	0.817747	-0.83015	-0.15008	-1.50693	-1.946		NSR1		NSR1		NSR1		NSR1		NSR1
RPL21A	-0.0143834	-0.460109	-0.562781	-1.55607	-1.90289		RPL21A		RPL21A		RPL21A		RPL21A		RPL21A
RPS28A	-0.0957994	-0.77599	-0.918903	-1.69024	-1.77286		RPS28A		RPS28A		RPS28A		RPS28A		RPS28A
RPL12B	0.227659	-0.539994	-0.64255	-1.66724	-1.7999		RPL12B		RPL12B		RPL12B		RPL12B		RPL12B
SIP3	0.020226	0.0689314	-0.0549233	-0.8035	-2.6649		SIP3		SIP3		SIP3		SIP3		SIP3
RPL20B	0.0495548	-0.991972	-0.407776	-1.9233	-1.54523		RPL20B		RPL20B		RPL20B		RPL20B		RPL20B
RPS23B	0.123666	-0.906623	-0.654689	-1.55029	-1.91984		RPS23B		RPS23B		RPS23B		RPS23B		RPS23B
ARG5_6	0.444295	-0.408446	0.0235042	-1.21419	-2.2571		ARG5_6		ARG5_6		ARG5_6		ARG5_6		ARG5_6
NUP159	-0.141119	-0.402121	-0.112506	-1.05358	-2.41903		NUP159		NUP159		NUP159		NUP159		NUP159
ASE1	-0.140618	-0.344371	-0.00644864	-1.22243	-2.25223		ASE1		ASE1		ASE1		ASE1		ASE1
ITR1	0.223953	-0.0699324	0.212016	-1.25191	-2.22434		ITR1		ITR1		ITR1		ITR1		ITR1
RPL26A	0.170126	-0.782576	-0.711353	-1.54881	-1.92818		RPL26A		RPL26A		RPL26A		RPL26A		RPL26A
TRM2	0.469804	-1.00704	-0.585961	-1.80875	-1.67602		TRM2		TRM2		TRM2		TRM2		TRM2
MPP10	0.785648	-1.06218	-0.384391	-1.26392	-2.22485		MPP10		MPP10		MPP10		MPP10		MPP10
MMR1	0.318069	-0.594782	-0.0557914	-1.3249	-2.17249		MMR1		MMR1		MMR1		MMR1		MMR1
RAX2	0.343258	-0.499081	-0.473059	-1.34516	-2.16474		RAX2		RAX2		RAX2		RAX2		RAX2
RPL33B	0.195821	-0.734243	-0.495107	-1.46294	-2.05304		RPL33B		RPL33B		RPL33B		RPL33B		RPL33B
RPS19B	0.0114347	-0.616668	-0.668473	-1.72658	-1.78961		RPS19B		RPS19B		RPS19B		RPS19B		RPS19B
DRS1	0.479913	-1.06446	-0.677822	-2.00819	-1.51289		DRS1		DRS1		DRS1		DRS1		DRS1
RPL36A	0.112184	-0.0705074	-0.507482	-1.61279	-1.91537		RPL36A		RPL36A		RPL36A		RPL36A		RPL36A
WRS1	0.397669	-0.764914	-0.582653	-1.76133	-1.77029		WRS1		WRS1		WRS1		WRS1		WRS1
SES1	0.367813	-0.365817	-0.454175	-1.14709	-2.39016		SES1		SES1		SES1		SES1		SES1
RPS9B	0.0166439	-0.415049	-0.517446	-1.42765	-2.12773		RPS9B		RPS9B		RPS9B		RPS9B		RPS9B
RPL19A	0.00719968	-0.40613	-0.386568	-1.72664	-1.83662		RPL19A		RPL19A		RPL19A		RPL19A		RPL19A
PWP2	0.747112	-0.369427	0.0137831	-1.41916	-2.15771		PWP2		PWP2		PWP2		PWP2		PWP2
GPA1	0.293459	0.156139	0.168537	-0.869502	-2.71014		GPA1		GPA1		GPA1		GPA1		GPA1
RPS27A	0.270175	-0.856987	-0.575663	-1.59953	-1.98436		RPS27A		RPS27A		RPS27A		RPS27A		RPS27A
ERB1	0.833284	-0.451063	0.0574026	-1.16738	-2.41734		ERB1		ERB1		ERB1		ERB1		ERB1
ZRC1	-0.133006	-0.983122	-0.60054	-1.54155	-2.04626		ZRC1		ZRC1		ZRC1		ZRC1		ZRC1
RPL18B	-0.115359	-0.558726	-0.573935	-1.73714	-1.86158		RPL18B		RPL18B		RPL18B		RPL18B		RPL18B
RPL9A	-0.253216	-0.46697	-0.568729	-1.73968	-1.8712		RPL9A		RPL9A		RPL9A		RPL9A		RPL9A
BFR2	0.756051	-0.981923	-0.207749	-1.77418	-1.84129		BFR2		BFR2		BFR2		BFR2		BFR2
PWP1	0.921133	-0.972837	-0.0773285	-1.44404	-2.17615		PWP1		PWP1		PWP1		PWP1		PWP1
RPS29A	0.136209	-0.675807	-0.424005	-1.57547	-2.04905		RPS29A		RPS29A		RPS29A		RPS29A		RPS29A
BAS1	0.612781	-0.22161	-0.240834	-1.23658	-2.39016		BAS1		BAS1		BAS1		BAS1		BAS1
RPS12	-0.203705	-0.704277	-0.786836	-1.97161	-1.65606		RPS12		RPS12		RPS12		RPS12		RPS12
RPS24A	0.0150967	-0.273736	-0.440243	-1.50511	-2.12475		RPS24A		RPS24A		RPS24A		RPS24A		RPS24A
HAS1	0.472634	-0.855434	-0.794945	-1.82809	-1.81259		HAS1		HAS1		HAS1		HAS1		HAS1
RPL37B	0.195965	-1.25952	-0.711469	-1.81829	-1.82343		RPL37B		RPL37B		RPL37B		RPL37B		RPL37B
RPS9A	0.178456	-0.653354	-0.375282	-1.5628	-2.08933		RPS9A		RPS9A		RPS9A		RPS9A		RPS9A
RPL14A	0.0189868	-0.568852	-0.543371	-1.88153	-1.78357		RPL14A		RPL14A		RPL14A		RPL14A		RPL14A
RPL7B	-0.0401406	-0.704283	-0.655791	-1.73827	-1.93336		RPL7B		RPL7B		RPL7B		RPL7B		RPL7B
RPL43A	0.360472	-0.564522	-0.267593	-1.30073	-2.3727		RPL43A		RPL43A		RPL43A		RPL43A		RPL43A
MTR4	0.447581	-0.817573	-0.305223	-1.62503	-2.05064		MTR4		MTR4		MTR4		MTR4		MTR4
BUD14	0.303852	-1.35087	-0.391873	-1.38911	-2.29115		BUD14		BUD14		BUD14		BUD14		BUD14
RPL1B	-0.314554	-0.549605	-0.64917	-1.90287	-1.77869		RPL1B		RPL1B		RPL1B		RPL1B		RPL1B
RPS11B	0.188047	-0.668403	-0.382629	-1.83347	-1.85751		RPS11B		RPS11B		RPS11B		RPS11B		RPS11B
GUA1	0.5698	-0.34351	-0.305999	-1.75668	-1.94049		GUA1		GUA1		GUA1		GUA1		GUA1
THS1	0.409957	-0.326818	-0.281235	-1.43065	-2.2671		THS1		THS1		THS1		THS1		THS1
DIP2	0.477016	-0.607222	-0.146727	-1.25642	-2.44797		DIP2		DIP2		DIP2		DIP2		DIP2
TMN3	-0.0511843	-0.643912	-0.543562	-1.5408	-2.1798		TMN3		TMN3		TMN3		TMN3		TMN3
NOP4	0.54595	-0.466199	-0.397673	-2.02381	-1.70346		NOP4		NOP4		NOP4		NOP4		NOP4
RPL24B	-0.0264567	-0.742868	-0.901474	-1.80784	-1.92194		RPL24B		RPL24B		RPL24B		RPL24B		RPL24B
CDC6	0.245735	-0.0194188	0.255407	-1.22554	-2.51224		CDC6		CDC6		CDC6		CDC6		CDC6
RPL12A	0.297425	-0.38623	-0.56017	-1.61976	-2.12006		RPL12A		RPL12A		RPL12A		RPL12A		RPL12A
RPL27A	0.00132587	-0.506028	-0.641903	-1.89114	-1.86913		RPL27A		RPL27A		RPL27A		RPL27A		RPL27A
CBF5	0.513839	-0.664603	-0.415908	-2.05077	-1.7118		CBF5		CBF5		CBF5		CBF5		CBF5
CBF2	0.104359	-0.325366	-0.0783025	-0.819287	-2.94372		CBF2		CBF2		CBF2		CBF2		CBF2
LST4	-0.213468	-0.55791	-0.242859	-1.51301	-2.25155		LST4		LST4		LST4		LST4		LST4
ERG3	-0.27434	-0.7407	-0.571113	-1.7987	-1.97377		ERG3		ERG3		ERG3		ERG3		ERG3
ARO2	0.232232	-0.762274	-0.749876	-1.61104	-2.16912		ARO2		ARO2		ARO2		ARO2		ARO2
SEC14	0.0774273	-1.22167	-0.677362	-1.83845	-1.94694		SEC14		SEC14		SEC14		SEC14		SEC14
UTP18	0.47619	-1.2076	-0.426456	-1.90481	-1.88485		UTP18		UTP18		UTP18		UTP18		UTP18
RPS10A	0.206598	-0.355988	-0.386217	-1.27539	-2.51624		RPS10A		RPS10A		RPS10A		RPS10A		RPS10A
URB1	0.390921	-0.390599	-0.215346	-1.62868	-2.16815		URB1		URB1		URB1		URB1		URB1
RPS16B	0.112094	-0.61844	-0.384936	-1.42495	-2.3743		RPS16B		RPS16B		RPS16B		RPS16B		RPS16B
RPS14B	-0.143612	-0.404775	-0.78404	-1.92049	-1.87912		RPS14B		RPS14B		RPS14B		RPS14B		RPS14B
UTP9	0.339163	-1.21276	-0.645039	-2.19211	-1.60872		UTP9		UTP9		UTP9		UTP9		UTP9
EMW1	0.493445	-0.421651	0.172102	-1.40805	-2.39756		EMW1		EMW1		EMW1		EMW1		EMW1
RPA135	0.408054	-0.471893	-0.250532	-1.61011	-2.20573		RPA135		RPA135		RPA135		RPA135		RPA135
RPL7A	-0.267902	-1.14756	-0.843743	-1.74	-2.08785		RPL7A		RPL7A		RPL7A		RPL7A		RPL7A
RPL20A	0.149211	-0.80616	-0.334318	-1.54353	-2.28511		RPL20A		RPL20A		RPL20A		RPL20A		RPL20A
NUP192	-0.0445488	-0.27894	-0.168272	-1.08958	-2.74164		NUP192		NUP192		NUP192		NUP192		NUP192
RPL11A	0.0189833	-0.778316	-0.897057	-2.05853	-1.78369		RPL11A		RPL11A		RPL11A		RPL11A		RPL11A
RPL27B	0.157557	-0.374383	-0.621017	-1.85123	-1.99274		RPL27B		RPL27B		RPL27B		RPL27B		RPL27B
RPL40B	0.00994014	-0.503141	-0.747372	-1.55066	-2.29837		RPL40B		RPL40B		RPL40B		RPL40B		RPL40B
EEB1	-1.13932	-0.641865	-0.0481118	-1.05276	-2.81042		EEB1		EEB1		EEB1		EEB1		EEB1
RPL42B	-0.11193	-1.21551	-0.930341	-2.1225	-1.75369		RPL42B		RPL42B		RPL42B		RPL42B		RPL42B
ERG4	0.18238	-1.32224	-0.964098	-2.03855	-1.84749		ERG4		ERG4		ERG4		ERG4		ERG4
RPS26B	0.224346	-0.171437	-0.485573	-1.82321	-2.0699		RPS26B		RPS26B		RPS26B		RPS26B		RPS26B
RPL35A	-0.100249	-0.718399	-0.762215	-2.03447	-1.864		RPL35A		RPL35A		RPL35A		RPL35A		RPL35A
EMP70	0.347143	-0.809197	-0.274678	-1.18642	-2.71295		EMP70		EMP70		EMP70		EMP70		EMP70
UTP15	0.597469	-0.63814	-0.405864	-2.34151	-1.55906		UTP15		UTP15		UTP15		UTP15		UTP15
RPL6A	-0.0840805	-1.03425	-0.792678	-2.02065	-1.88088		RPL6A		RPL6A		RPL6A		RPL6A		RPL6A
RPS4A	-0.000864092	-0.731111	-0.448713	-1.52665	-2.38289		RPS4A		RPS4A		RPS4A		RPS4A		RPS4A
FUI1	1.09075	-0.141237	0.0374436	-1.83155	-2.08152		FUI1		FUI1		FUI1		FUI1		FUI1
AQR1	-0.0542146	-0.0563335	0.0154995	-1.52362	-2.3909		AQR1		AQR1		AQR1		AQR1		AQR1
RPL1A	-0.20269	-0.709601	-0.7189	-1.84529	-2.07798		RPL1A		RPL1A		RPL1A		RPL1A		RPL1A
RPS1A	0.115256	-0.897799	-0.805554	-2.06442	-1.86979		RPS1A		RPS1A		RPS1A		RPS1A		RPS1A
UTR2	0.351211	-0.435895	-0.243784	-1.54452	-2.39212		UTR2		UTR2		UTR2		UTR2		UTR2
RAD3	0.107203	-1.09005	-0.614172	-1.18321	-2.75903		RAD3		RAD3		RAD3		RAD3		RAD3
PUS1	0.356525	-1.00236	-0.431259	-1.51937	-2.46872		PUS1		PUS1		PUS1		PUS1		PUS1
RLI1	0.39716	-0.209031	-0.42521	-1.56374	-2.43882		RLI1		RLI1		RLI1		RLI1		RLI1
NOG1	0.764851	-0.736016	-0.294232	-1.63165	-2.37323		NOG1		NOG1		NOG1		NOG1		NOG1
RPL13B	-0.062375	-0.375955	-0.57688	-1.92299	-2.08395		RPL13B		RPL13B		RPL13B		RPL13B		RPL13B
MDM38	0.435899	-1.0219	-0.774655	-2.07164	-1.94511		MDM38		MDM38		MDM38		MDM38		MDM38
ELP2	0.170027	-0.904156	-0.554866	-1.94827	-2.07271		ELP2		ELP2		ELP2		ELP2		ELP2
RPL16A	0.133014	-1.06768	-0.606906	-1.98504	-2.04358		RPL16A		RPL16A		RPL16A		RPL16A		RPL16A
CDC33	-0.057335	-2.39778	-1.1361	-2.01455	-2.01613		CDC33		CDC33		CDC33		CDC33		CDC33
RAT1	-0.0299306	-0.678212	-0.427347	-1.41877	-2.61849		RAT1		RAT1		RAT1		RAT1		RAT1
FRS1	0.351653	-1.09831	-0.375094	-1.77665	-2.27306		FRS1		FRS1		FRS1		FRS1		FRS1
RPL26B	0.266885	-0.792989	-0.730345	-2.03456	-2.03753		RPL26B		RPL26B		RPL26B		RPL26B		RPL26B
PRS1	0.549887	-1.50617	-0.642885	-2.15537	-1.93188		PRS1		PRS1		PRS1		PRS1		PRS1
RPS15	-0.040089	-0.983726	-0.719401	-1.77439	-2.33247		RPS15		RPS15		RPS15		RPS15		RPS15
RPP1A	-0.0911359	-1.39191	-0.836434	-1.89964	-2.21672		RPP1A		RPP1A		RPP1A		RPP1A		RPP1A
RPL31A	0.255019	-0.394494	-0.668225	-1.62606	-2.50114		RPL31A		RPL31A		RPL31A		RPL31A		RPL31A
RNA1	0.299662	-0.957714	-0.759226	-1.59848	-2.53027		RNA1		RNA1		RNA1		RNA1		RNA1
RPS7A	0.0960589	-0.839273	-0.507553	-1.81862	-2.32638		RPS7A		RPS7A		RPS7A		RPS7A		RPS7A
ACO2	0.412096	-0.198832	-0.155148	-1.56151	-2.59479		ACO2		ACO2		ACO2		ACO2		ACO2
RRP12	0.609722	-1.08502	-0.241684	-1.57338	-2.5909		RRP12		RRP12		RRP12		RRP12		RRP12
RPL34B	0.417894	-0.493861	-0.581745	-1.57274	-2.59764		RPL34B		RPL34B		RPL34B		RPL34B		RPL34B
MAK16	0.700041	-1.3592	-0.681658	-2.50293	-1.67799		MAK16		MAK16		MAK16		MAK16		MAK16
RPL24A	0.16013	-0.571064	-0.555883	-1.8187	-2.37583		RPL24A		RPL24A		RPL24A		RPL24A		RPL24A
NOP14	0.597754	-0.942132	-0.17879	-1.37347	-2.83351		NOP14		NOP14		NOP14		NOP14		NOP14
RPL17A	-0.0291269	-1.20025	-0.588507	-1.9726	-2.24745		RPL17A		RPL17A		RPL17A		RPL17A		RPL17A
RPS22A	-0.129592	-1.43837	-1.15588	-2.31515	-1.91234		RPS22A		RPS22A		RPS22A		RPS22A		RPS22A
MRD1	0.569084	-1.04184	-0.352406	-1.57758	-2.6602		MRD1		MRD1		MRD1		MRD1		MRD1
PUF6	0.563049	-0.578914	-0.417547	-1.55826	-2.6827		PUF6		PUF6		PUF6		PUF6		PUF6
RPL35B	0.00789043	-1.18929	-1.00927	-1.95675	-2.28878		RPL35B		RPL35B		RPL35B		RPL35B		RPL35B
RPS28B	0.244608	-0.643921	-0.365125	-1.44512	-2.8066		RPS28B		RPS28B		RPS28B		RPS28B		RPS28B
SAP185	0.307057	-0.652358	-0.605026	-1.40931	-2.85567		SAP185		SAP185		SAP185		SAP185		SAP185
MDM20	0.316317	-0.86372	-0.430329	-1.95554	-2.31215		MDM20		MDM20		MDM20		MDM20		MDM20
HST3	-0.0786582	-0.394763	-0.471793	-1.75375	-2.51562		HST3		HST3		HST3		HST3		HST3
RRP9	0.381349	-0.950206	-0.47365	-1.77504	-2.50716		RRP9		RRP9		RRP9		RRP9		RRP9
UTP25	0.663119	-1.10188	-0.603087	-2.0456	-2.2608		UTP25		UTP25		UTP25		UTP25		UTP25
RPS10B	0.0167518	-0.945474	-0.999382	-2.35568	-1.95287		RPS10B		RPS10B		RPS10B		RPS10B		RPS10B
RPL8A	0.218176	-0.543354	-0.347591	-2.10997	-2.2206		RPL8A		RPL8A		RPL8A		RPL8A		RPL8A
NCL1	0.290939	-1.28309	-0.761682	-2.03893	-2.30354		NCL1		NCL1		NCL1		NCL1		NCL1
RPS27B	0.319808	-0.303537	-0.388472	-1.45543	-2.8959		RPS27B		RPS27B		RPS27B		RPS27B		RPS27B
RPS25B	0.121204	-1.61788	-1.37426	-1.90208	-2.45863		RPS25B		RPS25B		RPS25B		RPS25B		RPS25B
RPO26	0.0787382	-0.658648	-0.308545	-1.58795	-2.7795		RPO26		RPO26		RPO26		RPO26		RPO26
URB2	0.49714	-0.563591	-0.140128	-1.41506	-2.95454		URB2		URB2		URB2		URB2		URB2
SQT1	0.572031	-1.75808	-0.947785	-2.4493	-1.92392		SQT1		SQT1		SQT1		SQT1		SQT1
RPL30	-0.030386	-1.20412	-0.930781	-2.05288	-2.33343		RPL30		RPL30		RPL30		RPL30		RPL30
RPP2A	0.232467	-0.93655	-0.633626	-2.10776	-2.28282		RPP2A		RPP2A		RPP2A		RPP2A		RPP2A
ANP1	0.0678737	-0.782242	-0.231241	-1.77036	-2.63764		ANP1		ANP1		ANP1		ANP1		ANP1
KRI1	0.795957	-0.902155	-0.11611	-1.78839	-2.62005		KRI1		KRI1		KRI1		KRI1		KRI1
RPS17B	0.147054	-0.813506	-0.86733	-2.52389	-1.91373		RPS17B		RPS17B		RPS17B		RPS17B		RPS17B
PAC10	0.164649	-0.797577	-0.746276	-2.68381	-1.75989		PAC10		PAC10		PAC10		PAC10		PAC10
ALK1	-0.194816	-0.171057	-0.356191	-1.75473	-2.6963		ALK1		ALK1		ALK1		ALK1		ALK1
NOP56	0.505855	-0.833206	-0.640748	-2.22611	-2.226		NOP56		NOP56		NOP56		NOP56		NOP56
TMA46	0.233521	-1.20328	-0.482113	-1.99932	-2.4539		TMA46		TMA46		TMA46		TMA46		TMA46
STE2	0.0405952	-0.738873	-0.492095	-1.94995	-2.50407		STE2		STE2		STE2		STE2		STE2
RRP6	0.362479	-0.877584	-0.327485	-1.42213	-3.03199		RRP6		RRP6		RRP6		RRP6		RRP6
HNM1	0.0855607	-1.10336	-0.672182	-1.6592	-2.80917		HNM1		HNM1		HNM1		HNM1		HNM1
RPS24B	-0.0372992	-1.27614	-1.11297	-2.33775	-2.14025		RPS24B		RPS24B		RPS24B		RPS24B		RPS24B
RPL11B	-0.192468	-1.02134	-0.962545	-2.24861	-2.24376		RPL11B		RPL11B		RPL11B		RPL11B		RPL11B
MNN9	0.109921	-1.33992	-0.752023	-2.38486	-2.1282		MNN9		MNN9		MNN9		MNN9		MNN9
RPL13A	-0.0717181	-0.668473	-0.514856	-1.85529	-2.66269		RPL13A		RPL13A		RPL13A		RPL13A		RPL13A
ARO4	0.235179	-0.708745	-0.604595	-1.60339	-2.94601		ARO4		ARO4		ARO4		ARO4		ARO4
DBP9	0.41095	-1.57775	-0.726071	-1.96149	-2.62906		DBP9		DBP9		DBP9		DBP9		DBP9
RPS21A	-0.107674	-0.604057	-0.807123	-2.15909	-2.43964		RPS21A		RPS21A		RPS21A		RPS21A		RPS21A
RRB1	0.720317	-1.5588	-0.642569	-1.86007	-2.76211		RRB1		RRB1		RRB1		RRB1		RRB1
RPL22A	-0.0297151	-0.743677	-0.929051	-2.10701	-2.53957		RPL22A		RPL22A		RPL22A		RPL22A		RPL22A
NOP9	-0.0667104	-1.07348	-0.864863	-1.83709	-2.83867		NOP9		NOP9		NOP9		NOP9		NOP9
RPP2B	-0.0256451	-0.984497	-1.0022	-1.93785	-2.74035		RPP2B		RPP2B		RPP2B		RPP2B		RPP2B
GCD10	0.259662	-0.879961	-0.990524	-2.10724	-2.57632		GCD10		GCD10		GCD10		GCD10		GCD10
MIG2	0.243948	-1.42901	-1.02008	-2.46725	-2.23179		MIG2		MIG2		MIG2		MIG2		MIG2
UTP5	0.442241	-1.025	-0.770838	-2.23513	-2.46648		UTP5		UTP5		UTP5		UTP5		UTP5
LIA1	0.36815	-0.646282	-0.446198	-2.12264	-2.58656		LIA1		LIA1		LIA1		LIA1		LIA1
CLB2	0.188301	-0.430489	0.0597145	-1.29119	-3.44116		CLB2		CLB2		CLB2		CLB2		CLB2
RPL6B	0.0575056	-0.412219	-0.769036	-2.33845	-2.44561		RPL6B		RPL6B		RPL6B		RPL6B		RPL6B
RPL22B	-0.0643326	-1.30972	-0.94708	-2.15962	-2.6359		RPL22B		RPL22B		RPL22B		RPL22B		RPL22B
FRK1	-0.308387	-0.548666	-0.246168	-1.35398	-3.45242		FRK1		FRK1		FRK1		FRK1		FRK1
NOC2	0.54203	-1.01858	-0.370037	-2.31985	-2.5114		NOC2		NOC2		NOC2		NOC2		NOC2
LOS1	0.0357793	-0.443661	-0.918392	-2.13196	-2.73444		LOS1		LOS1		LOS1		LOS1		LOS1
RPS29B	0.0299133	-1.12769	-0.773277	-2.09712	-2.79667		RPS29B		RPS29B		RPS29B		RPS29B		RPS29B
NUG1	0.489856	-1.11699	-0.895216	-2.32205	-2.59332		NUG1		NUG1		NUG1		NUG1		NUG1
NAN1	0.329481	-1.11889	-0.549141	-1.4567	-3.47421		NAN1		NAN1		NAN1		NAN1		NAN1
UTP4	0.501007	-0.379482	-0.435278	-1.40246	-3.55243		UTP4		UTP4		UTP4		UTP4		UTP4
RLP7	0.408097	-1.99395	-1.03682	-2.76471	-2.19727		RLP7		RLP7		RLP7		RLP7		RLP7
RPS11A	-0.0775397	-1.91154	-1.05311	-2.28681	-2.68189		RPS11A		RPS11A		RPS11A		RPS11A		RPS11A
MAK21	0.650256	-0.262175	-0.332717	-2.08085	-2.90043		MAK21		MAK21		MAK21		MAK21		MAK21
URA7	0.955965	-0.296697	0.0106507	-1.2465	-3.77303		URA7		URA7		URA7		URA7		URA7
NOP2	0.713043	-1.10231	-0.175405	-1.81862	-3.20609		NOP2		NOP2		NOP2		NOP2		NOP2
RPL17B	-0.00716681	-0.437379	-0.58099	-1.73865	-3.34524		RPL17B		RPL17B		RPL17B		RPL17B		RPL17B
GAR1	0.287426	-1.39637	-1.06574	-3.01957	-2.07361		GAR1		GAR1		GAR1		GAR1		GAR1
SPB1	0.746864	-0.975534	-0.17299	-1.51127	-3.59389		SPB1		SPB1		SPB1		SPB1		SPB1
NRP1	0.29852	-1.20764	-1.06422	-2.26791	-2.87039		NRP1		NRP1		NRP1		NRP1		NRP1
BUD21	0.367511	-1.97881	-1.49474	-2.69512	-2.44516		BUD21		BUD21		BUD21		BUD21		BUD21
RPL37A	0.128556	-0.50724	-0.832735	-2.08473	-3.08253		RPL37A		RPL37A		RPL37A		RPL37A		RPL37A
SST2	0.0963745	-0.782888	-0.408818	-1.74468	-3.43099		SST2		SST2		SST2		SST2		SST2
TIF34	0.236061	-0.819169	-0.434256	-1.74193	-3.43752		TIF34		TIF34		TIF34		TIF34		TIF34
NOP7	0.773455	-2.65919	-0.925862	-2.77604	-2.41505		NOP7		NOP7		NOP7		NOP7		NOP7
TRM1	0.565674	-1.05115	-0.843646	-2.54507	-2.66951		TRM1		TRM1		TRM1		TRM1		TRM1
RPL31B	0.0743757	-0.823046	-0.908949	-2.24113	-3.02636		RPL31B		RPL31B		RPL31B		RPL31B		RPL31B
RCL1	0.513911	-2.83019	-1.26654	-2.32411	-2.96312		RCL1		RCL1		RCL1		RCL1		RCL1
NOC4	0.381082	-1.60289	-0.631861	-1.79983	-3.54317		NOC4		NOC4		NOC4		NOC4		NOC4
RPL43B	0.138531	-1.7576	-0.91896	-2.67421	-2.73852		RPL43B		RPL43B		RPL43B		RPL43B		RPL43B
DBP3	0.533657	-0.912068	-0.373078	-2.59667	-2.85235		DBP3		DBP3		DBP3		DBP3		DBP3
MRT4	0.334193	-1.45613	-1.35273	-2.93428	-2.605		MRT4		MRT4		MRT4		MRT4		MRT4
UTP13	0.2929	-1.86744	-0.804296	-2.41869	-3.13787		UTP13		UTP13		UTP13		UTP13		UTP13
NOP1	0.357105	-1.04979	-0.703547	-1.9253	-3.73423		NOP1		NOP1		NOP1		NOP1		NOP1
TRS120	-0.396772	-2.03632	-0.764516	-1.89281	-3.8246		TRS120		TRS120		TRS120		TRS120		TRS120
POL5	0.398873	-0.536391	-0.272689	-1.86515	-3.88267		POL5		POL5		POL5		POL5		POL5
SOF1	0.437538	-1.50699	-0.43516	-2.12238	-3.64891		SOF1		SOF1		SOF1		SOF1		SOF1
RPL34A	0.247117	-0.528726	-0.749797	-2.10237	-3.68624		RPL34A		RPL34A		RPL34A		RPL34A		RPL34A
EBP2	0.293473	-1.85067	-0.998349	-2.92246	-2.86757		EBP2		EBP2		EBP2		EBP2		EBP2
HMT1	0.680265	-1.02507	-0.502492	-1.77175	-4.05846		HMT1		HMT1		HMT1		HMT1		HMT1
GCD1	0.210685	-0.730771	-0.405905	-1.53455	-4.43659		GCD1		GCD1		GCD1		GCD1		GCD1
SFG1	-0.181963	-1.67978	-0.755593	-2.49563	-3.62006		SFG1		SFG1		SFG1		SFG1		SFG1
NOP58	0.36197	-1.35513	-0.870542	-2.429	-3.74608		NOP58		NOP58		NOP58		NOP58		NOP58
UTP8	0.431847	-1.29406	-0.537857	-2.43028	-3.95681		UTP8		UTP8		UTP8		UTP8		UTP8
[truncated: 1 more rows]
