# Supplementary material for: Nuclear RNA Decay Pathways Aid Rapid Remodeling of Gene Expression in Yeast
Source: Mol Cell. 2017 Mar 2;65(5):787–800.e5. doi: 10.1016/j.molcel.2017.01.005 (PMC5344683; doi:10.1016/j.molcel.2017.01.005)
Supplement: Table S2. The Raw Data Used to Generate Figure 2, Related to Figure 2 [file mmc3.xlsx]

## Sheet: Sheet1
Genes	Pol II 4min avg	Pol II 8min avg	Mtr4 4min avg	Mtr4 8min avg	Nab3 4min avg	Nab3 8min avg		Cluster		RP mRNAs
RTS3	1.92134	2.9515	1.34334	3.19817	2.01647	3.06887		1		RTS3
YCK1	0.265367	0.0794409	1.37123	0.716665	0.997052	0.811678		1		YCK1
TFC7	-0.103445	0.0863412	1.03097	1.41603	-0.13185	0.304551		1		TFC7
PIC2	0.84161	1.43357	0.836231	1.07834	1.68429	2.1953		1		PIC2
PUT3	0.289154	0.0513901	1.43379	1.26037	0.483417	0.759624		1		PUT3
RSN1	-0.0635452	0.600057	1.12281	1.60333	0.292294	0.780329		1		RSN1
MSK1	0.43378	0.878608	1.11459	0.966341	0.634208	1.72402		1		MSK1
STI1	2.21157	3.25352	-0.343091	1.03086	1.2075	1.99379		1		STI1
YJU3	0.295945	0.654189	1.05222	0.999478	1.33996	1.80036		1		YJU3
PGM2	2.45507	3.68013	0.714255	2.17376	3.53934	4.45954		1		PGM2
VMA11	0.336183	0.590402	0.895579	1.12522	0.273787	0.4481		1		VMA11
SSK1	0.643662	0.861315	3.83658	3.28848	0.403565	0.169929		1		SSK1
HSP82	2.79912	4.2503	0.879624	2.01901	2.4862	3.43987		1		HSP82
HSC82	1.55343	2.22658	1.34052	1.74018	1.64053	2.38703		1		HSC82
HSP78	3.42151	4.83835	-0.0782198	0.737965	2.60406	3.66343		1		HSP78
SIP5	0.712826	0.932181	-0.432412	0.347056	0.306988	0.252826		1		SIP5
SKS1	1.0361	1.45415	-1.50959	0.307391	1.66518	1.61693		1		SKS1
SDH3	1.46873	1.094	3.97989	3.89779	2.36852	2.63725		1		SDH3
GIS1	1.2494	2.05089	1.45423	0.896335	0.861322	1.04571		1		GIS1
ALD4	1.92007	2.61821	1.72452	1.60361	2.3021	2.19152		1		ALD4
CUR1	1.53937	2.80568	1.98038	3.34258	1.58397	2.44272		1		CUR1
APJ1	2.39432	4.02425	2.49792	3.91774	3.14622	4.14897		1		APJ1
TDA1	0.767338	1.52941	0.200659	0.721219	1.193	1.59805		1		TDA1
WTM1	1.18716	1.53072	0.541919	1.16023	1.33301	1.59603		1		WTM1
SIA1	0.521677	0.643188	2.7835	3.38983	1.08168	1.47982		1		SIA1
GGA1	1.63911	2.26515	1.27201	0.866447	1.22563	1.17861		1		GGA1
SBE22	0.126591	0.5195	-0.032179	1.43071	1.06801	0.793654		1		SBE22
MNN4	0.743048	0.18487	-0.14438	0.290041	1.29577	1.13401		1		MNN4
NCE103	3.05241	3.32826	0.170628	0.203162	0.870901	1.5431		1		NCE103
GLO2	0.231404	0.156136	2.15992	2.54233	1.02382	1.40741		1		GLO2
FLC1	0.340876	0.350602	0.98891	0.270215	-0.189361	0.00165685		1		FLC1
SED1	1.56027	1.7557	0.329889	0.73474	0.573715	0.853741		1		SED1
TPO3	0.809661	1.15786	0.501152	0.602658	0.0591896	0.0771638		1		TPO3
KRE2	0.504911	0.765245	0.0497631	0.796301	-0.285758	0.0973084		1		KRE2
YPC1	1.29054	1.78033	0.391753	0.0502747	1.1009	1.00537		1		YPC1
HEM1	0.108002	0.123583	1.34785	0.878933	0.492778	0.276781		1		HEM1
MHP1	1.38281	2.67536	1.65569	2.33876	1.74403	2.64683		1		MHP1
NSG2	0.574104	0.446374	0.442472	0.00214127	-0.18933	0.0871251		1		NSG2
TEF2	0.288036	0.693034	-0.288948	0.0440757	0.1373	0.00386794		1		TEF2
SEC21	0.469862	0.441777	0.675263	0.847981	0.210603	0.098171		1		SEC21
ADI1	0.654551	1.42066	-0.152072	0.265622	0.858857	1.68233		1		ADI1
COS10	0.169652	0.935429	-0.307893	0.320685	0.187581	1.55789		1		COS10
CST6	-0.0891221	0.316246	0.484068	0.471354	1.15899	1.32148		1		CST6
VMA13	0.896292	0.833643	1.3727	1.01969	1.56241	1.07415		1		VMA13
BCH1	0.034213	0.0633727	2.41344	0.997272	-0.331816	0.0617967		1		BCH1
SKG3	0.317746	0.468904	2.10856	1.2068	0.122135	0.43583		1		SKG3
MIG1	0.379317	0.432542	-0.123633	0.207531	0.89967	0.624939		1		MIG1
IML2	0.259057	1.49332	-0.375678	0.63573	-0.141048	0.309923		1		IML2
SPF1	-0.00983463	0.0478891	1.38975	1.62961	0.546298	0.336222		1		SPF1
BSD2	0.542001	0.755216	0.455618	0.801605	0.00385856	0.735177		1		BSD2
SRD1	0.386589	0.615128	-0.0549211	0.103701	0.362919	0.889844		1		SRD1
SCT1	0.377587	0.611701	0.301465	0.472846	0.702397	1.251		1		SCT1
GPM2	3.43026	3.87078	0.437239	1.29788	2.33192	2.71688		1		GPM2
GRH1	1.21675	1.20353	2.6457	2.80113	0.996086	1.29069		1		GRH1
ZDS1	0.177228	0.0956345	1.27775	1.67281	0.604399	0.863417		1		ZDS1
MMT2	-0.0634681	0.53724	-0.0451786	1.76937	0.623759	1.1113		1		MMT2
PHB2	-0.137192	0.144331	1.90606	1.19018	0.348986	0.424174		1		PHB2
PFK26	0.30867	0.788246	-0.32819	0.389774	1.20354	1.62077		1		PFK26
TIP1	0.915235	1.94121	0.193213	0.887238	1.55673	2.50798		1		TIP1
ICY2	2.38712	3.1136	-0.469296	0.656981	1.78853	2.94292		1		ICY2
LYP1	0.32196	0.0774069	0.530601	1.5478	0.748583	0.982556		1		LYP1
COS6	0.184229	0.420427	0.124372	0.483808	0.392004	1.08462		1		COS6
PDX1	0.488697	0.721241	1.02383	0.638321	0.748623	1.13693		1		PDX1
PMA2	0.708685	0.209426	0.518196	0.735159	0.146253	0.00670023		1		PMA2
COX5B	1.04831	1.04376	-0.540066	0.135027	1.82502	2.08151		1		COX5B
NAM9	-0.00997488	0.124659	0.326549	0.815443	0.614526	0.609792		1		NAM9
JIP4	1.07949	1.51032	-0.413533	0.118891	0.306996	0.629822		1		JIP4
AGP1	1.1182	1.89694	0.451041	0.271563	1.83484	2.30603		1		AGP1
HXT6	2.71107	4.24593	1.15354	1.96054	4.10959	4.35026		1		HXT6
TPS1	1.72103	2.94708	-0.274998	1.37179	0.940248	1.18138		1		TPS1
YOP1	0.432294	1.0322	1.28765	1.54144	1.57228	1.77681		1		YOP1
ASN2	0.708462	0.793016	0.944573	0.953591	0.149046	0.488557		1		ASN2
CDC19	1.09261	1.18001	0.25393	0.56432	0.166717	0.249703		1		CDC19
ERO1	0.503782	1.85703	0.3996	1.52746	1.11219	2.18515		1		ERO1
COQ4	1.19721	1.91276	0.330802	1.12085	1.14354	1.43317		1		COQ4
TMA10	2.77177	4.55077	-0.202582	2.65534	1.51072	3.25995		1		TMA10
PGM3	0.539107	0.753615	1.62344	0.667631	1.17501	0.648462		1		PGM3
PIN3	2.09904	3.92796	0.958033	3.54629	2.31099	3.84807		1		PIN3
GPM1	1.23457	1.73672	0.551516	0.44991	0.875578	1.20645		1		GPM1
SGT2	1.24781	2.04032	1.10326	2.09647	0.806085	1.56569		1		SGT2
BTN2	4.58523	6.4031	1.96775	4.37132	2.36823	3.57599		1		BTN2
GLR1	-0.0219686	0.517951	-0.558547	0.206013	0.38146	0.355059		1		GLR1
PMA1	0.719814	0.0676617	0.629348	0.24936	1.20004	0.493968		1		PMA1
CCP1	0.862268	1.33992	1.04214	0.605917	1.60216	1.52487		1		CCP1
RPN2	0.409	0.207248	1.43964	1.77702	0.609727	1.15046		1		RPN2
HAL5	0.63896	1.61703	2.2709	4.10967	1.0153	2.09193		1		HAL5
RTC3	2.51711	4.0809	-0.76327	0.732118	1.71591	2.53313		1		RTC3
SSE1	1.51024	2.52194	1.0472	1.06185	-0.00412801	0.0206664		1		SSE1
PYC1	1.46906	2.10904	-0.218047	0.397362	1.4947	2.03774		1		PYC1
TDH1	2.44594	3.32501	1.12642	1.52042	1.67382	2.5161		1		TDH1
RNR2	0.559847	0.935076	0.0586329	0.20052	0.659108	0.124749		1		RNR2
COS5	0.488261	0.975364	0.188883	0.291039	1.58432	2.30704		1		COS5
APS2	-0.619249	0.567196	-1.01442	0.494431	-0.303655	0.162496		1		APS2
SSA1	2.43243	3.8977	0.938771	1.9943	2.67157	3.53904		1		SSA1
PST2	1.28191	1.3704	1.97553	2.50915	0.968909	1.10031		1		PST2
YRM1	0.227222	0.325198	0.535405	0.552319	0.304465	0.554095		1		YRM1
ENA5	-0.0261875	0.450812	-0.115509	0.0714279	-0.158764	0.733372		1		ENA5
ENA1	0.109875	0.804832	0.50235	0.881214	0.491947	1.27393		1		ENA1
CPR4	-0.190184	0.378519	0.361468	0.122702	0.360568	1.10264		1		CPR4
YET1	-0.172278	0.564503	1.94823	1.47075	0.495241	1.21112		1		YET1
AGP2	1.06066	1.67207	1.07855	1.70065	1.04718	1.11876		1		AGP2
ENO1	2.35714	3.23639	0.488937	1.15714	1.46624	2.05054		1		ENO1
BAP3	0.725332	0.849851	0.195459	0.662954	0.90781	1.61015		1		BAP3
MBF1	1.3615	2.027	0.246036	0.559551	0.665696	1.28776		1		MBF1
MDS3	0.623291	0.494145	-0.449745	0.659188	0.309524	0.459907		1		MDS3
BBC1	0.849771	1.24544	1.12354	0.953859	-0.0575833	0.0648791		1		BBC1
FES1	2.49774	3.60657	1.12354	2.55562	2.48977	3.28101		1		FES1
TPS2	1.97339	3.107	-0.1866	0.811409	2.11613	2.62616		1		TPS2
SEC7	0.792674	1.02874	0.665819	1.39448	-0.00356054	0.637197		1		SEC7
VTI1	0.510829	0.605676	1.0646	1.94902	0.522481	0.671314		1		VTI1
VMA2	0.571025	0.479008	0.804802	1.24562	0.556714	0.00271468		1		VMA2
KAR2	1.80704	2.72238	0.0324879	0.968843	1.24315	2.05343		1		KAR2
TCB3	0.509442	0.237125	1.023	0.299051	0.370321	0.561846		1		TCB3
AHA1	1.27754	2.29236	1.97048	3.57139	1.61768	2.79895		1		AHA1
YCP4	0.999922	1.03194	0.650892	0.336874	0.732304	0.499674		1		YCP4
CDC48	1.00285	1.15399	0.367502	1.13064	0.351164	0.63023		1		CDC48
YRF1-4	0.886944	0.117575	0.799885	1.28768	0.561416	0.889771		1		YRF1-4
SPT23	1.02623	0.861563	1.99953	0.188182	0.519787	0.218803		1		SPT23
RUP1	0.0617546	0.0915999	-0.33997	0.626817	0.397147	0.472091		1		RUP1
COQ6	0.866302	1.3939	0.939981	2.07348	1.45959	1.78715		1		COQ6
CUP1-1	1.22536	3.5251	-0.142216	1.58185	0.514215	0.803474		1		CUP1-1
TNA1	0.999912	0.923732	-0.0292093	1.3794	1.39906	1.53529		1		TNA1
TGL4	1.00531	1.06617	2.03112	2.0872	0.396152	0.619065		1		TGL4
KGD1	0.612174	0.696872	1.14148	1.7912	1.01223	0.912366		1		KGD1
FAA1	1.17669	1.81984	1.09028	0.342548	1.08393	1.03375		1		FAA1
COS1	0.368469	0.6396	-0.0109124	0.443038	1.33399	2.31435		1		COS1
ECM32	0.689704	0.42517	-0.132711	0.142427	-0.0197262	0.0886317		1		ECM32
TPS3	1.05268	2.00367	0.876181	1.63741	1.95699	2.41524		1		TPS3
NTH2	0.479627	1.04312	0.615641	0.287714	0.95547	0.76269		1		NTH2
RTS1	0.313698	0.464858	2.0476	2.83583	0.305113	0.427679		1		RTS1
COX14	0.295693	0.302902	0.368841	0.278376	0.425496	1.46344		1		COX14
VPS62	1.07019	1.97571	0.888807	2.15513	0.547818	1.47486		1		VPS62
CTS1	0.841388	0.147832	1.04814	0.0127563	1.65555	0.792598		1		CTS1
CLC1	0.0104163	0.025974	1.00286	2.48591	-0.590359	0.459314		1		CLC1
NCE102	0.725147	1.36366	0.560532	0.6447	1.57376	1.93099		1		NCE102
UBP6	0.178446	0.733147	0.654963	0.560179	-0.14489	0.343285		1		UBP6
GDI1	0.110525	0.43343	1.91661	2.1996	0.405121	1.05664		1		GDI1
CMK2	2.4898	4.57509	2.44258	3.80243	1.05966	3.63279		1		CMK2
CHS1	0.69148	1.38181	-0.493702	1.27355	-0.329769	1.13222		1		CHS1
UBP15	0.523134	1.07749	0.143557	0.576176	0.59358	0.634881		1		UBP15
PEP1	0.188956	0.182365	0.963242	1.61463	0.394574	0.474604		1		PEP1
GLK1	2.86456	3.87068	1.2792	1.58641	3.10119	3.35004		1		GLK1
HSP104	3.61462	5.42078	-0.224853	1.81908	1.32673	2.39534		1		HSP104
YAK1	1.71873	2.61704	0.336606	1.08169	2.00975	2.7293		1		YAK1
CCW12	0.826379	0.540792	0.719843	0.995713	0.519404	0.458285		1		CCW12
CYC8	0.537371	0.585274	-0.287172	0.508016	-0.0348345	0.370897		1		CYC8
KNS1	1.11676	1.4962	0.436596	0.551997	0.910278	1.10913		1		KNS1
HXT3	0.902031	1.21214	0.0060717	0.295032	2.35743	1.57526		1		HXT3
SSO1	0.73104	0.461409	0.522243	0.394693	0.644205	1.32491		1		SSO1
PUN1	0.806337	1.78794	1.00791	0.27999	0.484071	1.07353		1		PUN1
MSN5	0.782682	1.0573	-0.306269	0.511494	0.0494064	0.542949		1		MSN5
RAD1	0.305508	0.511514	-0.11384	0.887126	0.895662	1.6346		1		RAD1
PDA1	0.392478	0.423377	0.405124	0.474589	0.937747	1.38786		1		PDA1
MIA40	-0.0541999	0.494056	1.52191	1.34733	-0.437632	0.398148		1		MIA40
CSG2	0.135522	0.498862	0.449924	1.30293	0.520557	1.05161		1		CSG2
LAP2	0.470724	0.963479	-0.18874	0.879134	0.576055	0.362765		1		LAP2
YGP1	1.42022	1.8031	1.31317	1.70377	0.636525	0.386226		1		YGP1
NPC2	0.249263	0.159556	-0.449997	0.459341	0.462725	0.543309		1		NPC2
HXK1	3.3687	4.24719	-0.0349118	0.613552	3.18341	3.41705		1		HXK1
SOD1	0.769392	1.03167	0.329402	0.351648	0.88135	1.25361		1		SOD1
ALD3	0.755884	2.23226	-0.598809	0.201138	0.5905	1.00313		1		ALD3
TPO4	0.903313	0.987893	0.335128	2.18123	1.75002	1.99355		1		TPO4
LAP4	1.40643	1.38667	1.12367	0.480324	0.53286	0.737642		1		LAP4
HXT7	2.89148	4.32817	0.89153	2.40434	3.4786	3.68311		1		HXT7
ARP2	0.547918	0.569291	2.15978	2.75514	0.3055	0.491353		1		ARP2
PRB1	1.88118	2.9129	2.44223	4.43296	1.64716	2.97207		1		PRB1
ZPR1	1.92744	3.18064	0.132896	1.7274	1.47306	3.18497		1		ZPR1
GID8	1.02221	1.577	0.0274449	1.39444	0.122229	0.930998		1		GID8
CYT1	0.793488	1.14132	0.581636	0.195847	0.372781	0.414094		1		CYT1
ACT1	0.785493	0.841799	0.702209	0.606998	0.226613	0.0403225		1		ACT1
RMI1	0.529998	0.47478	0.027549	0.450052	0.466532	0.494802		1		RMI1
GPH1	2.00807	3.99025	0.57014	2.31456	2.00418	2.21271		1		GPH1
ULA1	0.42763	0.345888	0.0584734	0.68972	0.714268	1.09445		1		ULA1
PNC1	2.83448	3.87261	0.561509	1.07318	2.05155	2.43769		1		PNC1
FBA1	1.13225	1.54159	0.4024	0.403538	0.482238	0.662292		1		FBA1
BUD7	0.442058	0.823131	0.978926	1.42514	1.98463	2.98542		1		BUD7
GSY1	2.69149	4.17841	2.9364	4.63329	3.68634	4.47422		1		GSY1
SSE2	1.69367	3.74051	0.551212	1.56265	1.56979	2.39031		1		SSE2
ASI2	0.260596	0.0708748	0.739905	1.17839	0.739237	0.63718		1		ASI2
TPI1	0.588546	0.928878	0.648348	0.758848	0.458058	0.57323		1		TPI1
PIL1	0.403464	1.1194	0.767794	0.582186	0.859007	1.18247		1		PIL1
PGK1	1.63955	2.33671	0.790673	1.42487	1.17438	1.7858		1		PGK1
ISA1	0.444517	1.06346	1.36051	0.773312	0.40067	0.899498		1		ISA1
COX20	0.196903	0.579583	-0.113529	2.11101	1.41001	1.91734		1		COX20
YET2	1.51686	3.01064	-0.38935	0.987124	-0.16984	0.858109		1		YET2
TDH2	1.48292	1.9687	0.411546	0.840293	1.53094	1.93209		1		TDH2
TDH3	1.45351	1.96748	0.581964	0.816394	1.30753	1.65802		1		TDH3
GPD1	2.29876	2.86922	0.0337005	0.351195	1.80558	1.80871		1		GPD1
KSP1	0.884328	1.26965	1.00675	0.959757	1.16388	1.49969		1		KSP1
TRP3	0.040912	0.223368	0.063986	0.00162432	0.335841	0.261526		1		TRP3
MDH1	0.104359	0.88528	-0.403917	0.612337	2.33247	2.30754		1		MDH1
PDB1	0.365914	0.557405	1.57752	0.691409	0.318465	0.138982		1		PDB1
ADH5	0.534934	1.28228	0.534537	0.974009	1.60298	2.04405		1		ADH5
GPT2	-0.12862	0.090569	2.18187	1.76863	1.94654	1.90368		1		GPT2
TSL1	2.89071	4.0847	-0.0744521	0.487375	3.14268	3.89305		1		TSL1
ATG1	0.561249	1.0814	0.495739	1.27485	0.655304	1.16617		1		ATG1
ECL1	0.729027	2.29839	-1.14468	0.0323771	1.19416	2.11243		1		ECL1
FUM1	0.0748043	0.19245	0.113542	0.299757	-0.00691814	0.0765668		1		FUM1
GRE3	1.88575	2.90295	0.736159	3.19532	3.00361	3.724		1		GRE3
SEC3	0.764274	0.484078	0.920417	1.66692	0.620489	0.160152		1		SEC3
PEP4	0.683491	0.625215	0.371412	0.3107	2.08519	1.62982		1		PEP4
SSH4	0.179981	0.464606	0.667508	0.0512602	0.293926	0.700391		1		SSH4
COX19	0.931152	1.16886	1.50972	2.26622	0.764008	1.14688		1		COX19
DOA1	0.261119	0.609533	1.80341	1.76863	-0.206496	0.678588		1		DOA1
GRX6	-0.226891	0.523044	-0.0307662	1.55527	0.590606	1.69559		1		GRX6
AFT1	0.354296	0.310292	1.261	0.840599	-0.397927	0.0406524		1		AFT1
GDH1	0.995209	2.22496	-0.682574	0.152647	0.502047	1.08872		1		GDH1
TAD2	-0.128682	1.05299	-0.372842	0.660913	-0.942988	0.0735358		1		TAD2
MAF1	-0.152048	0.39617	0.562178	1.15685	0.698086	0.687061		1		MAF1
RPO41	0.599636	0.843626	0.719991	0.728106	0.956991	0.527258		1		RPO41
UBC4	1.63356	2.49559	0.862448	1.4763	0.563596	1.31293		1		UBC4
KGD2	0.0412987	0.384709	-0.48397	0.395898	0.577313	0.630434		1		KGD2
CIT1	1.61323	2.14279	-0.319343	0.682911	1.8385	2.67313		1		CIT1
PDI1	1.04655	1.4903	0.851987	1.0806	1.34829	1.29916		1		PDI1
SLA1	0.765924	0.861724	1.55142	1.94144	-0.0813025	0.0592984		1		SLA1
NUM1	0.801095	0.222118	1.4057	1.43857	0.8687	0.177809		1		NUM1
MTL1	0.907599	1.60403	0.332899	1.41566	0.506732	0.740342		1		MTL1
SSA2	2.15113	3.3792	1.01891	2.15783	2.44221	3.37804		1		SSA2
CUP1-2	1.27306	3.49233	-0.0942241	1.74731	0.364141	0.721633		1		CUP1-2
PBP1	0.151239	0.196279	0.196158	0.598049	0.326938	0.576361		1		PBP1
MAM3	0.159776	1.03001	0.978438	2.27718	1.32319	1.85618		1		MAM3
ENO2	1.48835	2.08795	0.582847	1.01061	1.26624	1.86889		1		ENO2
BMH1	0.745545	1.1923	0.899513	0.842739	0.159861	0.265997		1		BMH1
GSH1	0.398461	0.171748	0.888784	0.460332	-0.0707507	0.774877		1		GSH1
RCN2	1.30062	2.30163	0.712614	1.03226	2.97597	4.22047		1		RCN2
RIM15	0.400305	0.176063	0.587298	0.75736	0.105784	0.34842		1		RIM15
CEM1	0.112407	0.573552	-0.16427	0.0555109	1.13365	0.950844		1		CEM1
YET3	0.731795	0.410562	2.16125	1.58121	0.00132015	0.429253		1		YET3
COS2	0.521531	0.929959	1.25764	0.737646	2.13637	2.58717		1		COS2
PBI2	1.62885	2.49142	0.922193	1.86729	1.87107	2.65968		1		PBI2
APA1	0.913287	1.61592	2.19487	3.07674	1.45778	2.00392		1		APA1
TCB1	0.572527	0.575609	1.76349	1.36351	0.399451	0.306257		1		TCB1
TFS1	1.66951	1.59856	1.09192	1.36582	1.68133	1.97957		1		TFS1
SSD1	0.80096	0.78731	0.69579	0.848948	0.480242	0.56339		1		SSD1
EDC2	2.42694	2.41803	1.55112	2.81005	1.99226	3.14241		1		EDC2
SPI1	4.49855	5.98717	0.541921	2.00366	2.4473	3.78035		1		SPI1
COQ1	0.205648	0.190005	1.79811	2.00532	0.571826	0.288788		1		COQ1
HSP60	1.99541	2.6406	1.5084	0.8609	0.960827	1.84673		1		HSP60
SYP1	0.851786	1.09931	0.777342	1.39676	0.228429	0.533236		1		SYP1
SSC1	1.85508	2.33228	1.66924	2.69867	1.92522	2.63495		1		SSC1
COS8	0.390738	0.756171	0.745977	0.146399	1.62653	2.55807		1		COS8
TDA3	0.860101	0.485848	1.63387	0.204534	0.166628	0.218321		1		TDA3
YPS1	0.430753	1.04252	0.869935	2.22768	1.04767	1.83284		1		YPS1
HST2	0.737497	1.53984	0.569363	1.43451	0.317201	0.635432		1		HST2
PLB1	0.987465	1.74228	-0.479487	1.65737	0.504765	1.47906		1		PLB1
GAD1	1.63068	2.71134	0.701125	1.63091	1.87898	2.39267		1		GAD1
APE3	0.97082	1.21162	1.44291	2.06207	1.18658	0.918252		1		APE3
EDC1	0.900557	0.669322	0.283758	1.08507	-0.0436367	0.162492		1		EDC1
PHO87	-0.263562	0.0464572	0.735	0.712193	0.795908	0.0537567		1		PHO87
TDA10	0.48261	0.786453	0.101614	1.20666	1.53578	1.78927		1		TDA10
COS3	0.761028	0.864687	1.00621	1.37963	1.65983	2.64113		1		COS3
PFY1	0.224134	0.128849	-0.877114	0.045852	-0.167267	0.0597096		1		PFY1
RPT2	0.0187162	0.2608	1.06674	1.09322	0.225955	0.218367		1		RPT2
CPR6	1.87074	3.07011	0.13685	1.03236	1.53688	2.22877		1		CPR6
EIS1	0.978948	0.888067	0.151517	1.41957	1.23835	1.7709		1		EIS1
ARA1	1.14991	1.92893	1.017	1.17407	0.908673	1.20371		1		ARA1
HSP42	4.92778	6.41422	2.33329	4.73212	3.51944	4.56449		1		HSP42
PEP8	-0.160557	0.49763	0.825355	0.0595075	0.454382	1.13852		1		PEP8
PRC1	0.370951	0.880926	2.26466	1.99143	1.98395	2.31865		1		PRC1
CMK1	0.61021	1.83482	-0.266211	1.14498	1.29651	1.844		1		CMK1
HRK1	1.04746	1.76555	0.617743	1.72185	0.586312	1.43306		1		HRK1
COR1	0.474208	0.740213	1.00815	0.811745	0.854227	0.672947		1		COR1
HCH1	0.492994	1.43557	0.967904	2.04806	1.0565	1.94253		1		HCH1
DIA1	1.53678	3.58591	0.856687	2.6673	1.2676	3.90101		1		DIA1
ATP2	1.11121	1.40123	0.0811738	0.47169	1.33782	0.749451		1		ATP2
REG1	0.825966	0.937159	1.26122	1.75307	0.649591	0.663591		1		REG1
SEC31	0.448027	0.407332	0.282007	0.107074	0.352642	0.43557		1		SEC31
PHM7	0.834322	2.47424	0.322184	0.247399	0.919201	2.56746		1		PHM7
EMI2	2.50118	3.51545	0.742447	1.49205	1.98235	2.53552		1		EMI2
TPK1	1.00919	2.09882	2.4349	2.05805	1.34606	1.8943		1		TPK1
TMA17	0.839278	1.26256	1.13656	2.62991	2.00592	2.4075		1		TMA17
SDH2	0.859085	1.30906	1.44121	1.43786	1.34714	2.21304		1		SDH2
PTK2	0.709139	1.09028	0.977087	2.05396	2.03289	2.57029		1		PTK2
NAB6	0.882186	1.18794	-0.140505	0.790725	-0.212286	0.413763		1		NAB6
SLG1	-0.0828231	0.18297	0.709757	1.00169	-0.294029	0.170264		1		SLG1
DIP5	0.985897	1.46112	-0.0729249	0.278901	1.06174	1.54729		1		DIP5
RNR4	0.421666	0.447706	2.04452	1.95222	1.29056	1.45806		1		RNR4
VMA1	0.674815	0.650093	1.08968	1.45616	0.419903	0.315601		1		VMA1
JSN1	1.08	1.6313	1.23795	1.2432	0.512404	0.734931		1		JSN1
AVT4	0.09676	0.197901	1.48929	2.71013	0.042146	0.637942		1		AVT4
MDY2	1.31872	1.36762	0.188894	1.26375	0.464604	0.962959		1		MDY2
RPN4	0.629402	1.27271	-0.522145	0.749715	0.248683	0.878675		1		RPN4
PKC1	0.427139	0.0735091	2.25942	2.19459	-0.322487	0.828351		1		PKC1
NVJ1	0.229315	1.21278	0.195533	2.17023	0.746353	1.09907		1		NVJ1
HNT1	0.23529	0.704185	-0.0550401	0.670832	0.697581	1.14713		1		HNT1
YVC1	-0.101468	0.423729	-0.898769	0.0629461	0.395472	1.21962		1		YVC1
PEX2	0.516089	0.761826	0.574092	0.60026	1.30594	1.379		1		PEX2
PLB3	0.196137	0.520852	0.780431	0.66098	0.65769	0.830835		1		PLB3
LST8	1.08968	2.73576	0.569884	1.67797	1.3658	2.57114		1		LST8
RIM101	0.107211	0.361625	1.32365	0.456919	0.7862	1.62456		1		RIM101
AFG3	0.527821	0.109109	0.416639	0.108767	0.642802	0.584694		1		AFG3
KIN1	0.734673	0.840806	3.51002	2.8737	0.777157	1.24589		1		KIN1
ADE8	-0.104826	0.2112	1.46022	2.24277	0.880669	0.714367		1		ADE8
PYK2	2.2117	3.0944	0.160181	0.761362	2.10654	2.68021		1		PYK2
CBP3	0.188041	0.208602	3.13001	0.783337	-0.320304	0.179514		1		CBP3
RTG3	0.0651076	0.375952	0.245831	1.30806	0.304654	0.276863		1		RTG3
SHP1	0.581547	0.985861	2.82484	3.31064	0.545416	0.114743		1		SHP1
UGP1	1.86886	2.56431	0.828209	2.09137	2.78434	3.59234		1		UGP1
STE24	0.707931	1.16193	0.827109	1.68456	1.84311	2.0877		1		STE24
OPT1	0.412208	0.816498	0.24464	0.0453241	0.48604	0.723973		1		OPT1
RAS2	1.30672	1.93763	1.11447	0.458737	0.808832	1.23738		1		RAS2
PRE5	0.0102776	0.231276	1.65253	1.48509	0.465126	0.831594		1		PRE5
NCR1	0.0111715	0.0477462	0.648465	0.97998	0.286709	0.273847		1		NCR1
SIS1	2.22133	3.60216	-0.152987	0.632102	0.140325	0.805544		1		SIS1
COS7	0.75487	0.970682	0.677887	0.698679	1.7409	2.24176		1		COS7
YAR1	-0.0307444	1.75602	0.530396	1.27046	1.02659	2.40781		1		YAR1
AKL1	0.700373	0.866225	1.21317	2.18161	0.745014	0.9464		1		AKL1
ZWF1	0.403651	0.54551	0.371053	0.0304182	0.849093	1.27177		1		ZWF1
HAC1	1.48321	1.8948	0.593657	0.783595	1.32765	2.06031		1		HAC1
SRV2	-0.00772517	0.195154	0.810551	1.22603	0.394647	0.373587		1		SRV2
ERG20	0.188532	0.131799	0.8597	1.64574	-0.0452361	0.573409		1		ERG20
ARP3	0.223771	0.853583	0.559704	0.326337	0.463013	0.0774007		1		ARP3
LAT1	0.648973	1.18913	0.943824	0.669661	0.28085	0.720688		1		LAT1
IES6	0.606691	0.778005	0.134384	0.342996	-0.0553881	0.411114		1		IES6
UBC1	-0.0536461	0.321538	-0.221574	0.334704	0.186176	0.621699		1		UBC1
PAM1	0.414478	1.03988	3.08698	3.54709	1.10014	1.91317		1		PAM1
PSK1	1.05303	1.52701	2.03243	2.77707	0.682496	0.613842		1		PSK1
ATG19	0.331075	1.11917	0.339331	0.201517	0.343559	0.472429		1		ATG19
STP4	1.98762	2.99406	-0.460156	0.732134	0.851903	1.3028		1		STP4
SDH1	1.25008	2.20936	1.10883	1.03382	0.873698	0.868604		1		SDH1
HXK2	0.451768	0.790778	1.11795	0.945187	1.30663	1.73294		1		HXK2
PET8	0.596221	1.00414	1.38063	1.24875	1.44745	1.48272		1		PET8
CRM1	0.376096	0.559312	1.29816	1.75603	0.312453	0.902707		1		CRM1
GLC8	0.619678	1.04931	1.5378	1.93629	0.316084	0.556899		1		GLC8
RAD16	0.242409	0.986234	-0.74982	1.10319	-0.618712	0.416207		1		RAD16
FAR8	-0.0514923	0.554034	-0.528315	1.38837	0.0562229	0.446844		1		FAR8
SBP1	0.3216	0.841085	0.613696	0.690552	-0.0247577	0.297284		1		SBP1
STE13	1.10895	1.43663	0.0858089	1.36703	0.852551	2.35158		1		STE13
MHR1	-0.389202	0.120221	1.11929	2.2808	1.10035	1.64394		1		MHR1
CHC1	0.349338	0.494159	2.06094	1.39044	0.920462	0.469359		1		CHC1
ENA2	0.109526	0.555721	0.264959	0.51399	-0.175455	0.745438		1		ENA2
GSF2	0.356443	0.478605	1.25289	2.10776	0.152091	0.483091		1		GSF2
IPT1	0.304588	0.43616	0.101448	0.403535	0.62117	0.852801		1		IPT1
NHA1	-0.0282004	0.350578	0.864961	0.965774	0.0932447	0.525157		1		NHA1
MAL31	0.751329	0.634251	1.27775	1.85843	1.89824	1.94686		1		MAL31
ADE2	0.856317	1.35086	-0.862156	0.193987	0.854645	1.07733		1		ADE2
OSH2	0.787506	1.26269	0.587857	1.66947	1.08565	1.77289		1		OSH2
PTR2	0.489634	1.76489	0.473405	1.78242	0.868054	1.47464		1		PTR2
IRA2	0.837638	1.64652	0.644761	0.865211	1.16432	2.15011		1		IRA2
LSP1	1.44288	2.16164	0.0552234	0.12591	1.07024	1.0833		1		LSP1
UBI4	1.45276	2.11247	0.104164	1.19261	1.19803	2.09242		1		UBI4
CPA1	0.69649	0.492078	1.15245	0.135344	2.6404	1.48374		1		CPA1
MDJ1	1.85253	2.59949	1.87014	2.88541	2.25162	3.01218		1		MDJ1
ADE13	-0.149128	0.309718	0.700487	1.02318	1.0916	1.17482		1		ADE13
MSS51	0.257631	0.260595	-0.30318	0.838231	0.340154	0.372762		1		MSS51
GSC2	1.0374	1.24216	0.156968	0.0436876	0.95224	1.44824		1		GSC2
SPT6	0.267796	0.50303	1.35639	0.879657	-0.54127	-0.679401		2		SPT6
APL4	0.0370422	0.401747	1.13643	0.2204	0.131389	-0.0511009		2		APL4
MLP1	0.580086	0.387758	0.48375	0.87881	-0.244186	-0.691427		2		MLP1
PAB1	0.459439	0.413065	0.38918	0.231736	0.374711	-0.929065		2		PAB1
SCL1	0.00153807	0.553481	2.12931	2.65781	-0.702168	-0.331904		2		SCL1
ADK1	0.166622	0.577949	-0.096944	0.065644	-0.138378	-0.536596		2		ADK1
ECM21	0.695125	0.714353	0.822132	0.980025	-0.802434	-0.621844		2		ECM21
PRP8	0.828328	0.411271	0.047586	0.394506	0.105169	-0.210915		2		PRP8
SIN3	0.749134	0.278424	0.786625	1.1119	0.208829	-0.31538		2		SIN3
RGA2	0.64742	0.294533	-0.665456	0.837259	-0.778701	-1.3349		2		RGA2
MSS4	0.589429	0.51518	1.82764	0.355848	0.0198933	-0.0103637		2		MSS4
VTC2	-0.141791	0.0923628	1.60555	1.62752	0.312185	-0.0661407		2		VTC2
PYC2	0.769453	1.0787	0.258261	0.42888	0.147648	-0.148463		2		PYC2
TAL1	0.437072	0.528376	0.0684809	0.264411	-0.14296	-0.38888		2		TAL1
UBA1	0.269253	0.0870654	1.18373	0.6071	-0.133365	-0.148402		2		UBA1
TPM1	0.0671012	0.0928249	-0.0721066	0.266195	-0.233797	-0.187849		2		TPM1
PUF3	0.0118697	0.130658	-0.360673	0.207833	0.429997	-0.160698		2		PUF3
SWR1	0.482561	0.407332	1.67958	0.18873	0.534349	-0.238799		2		SWR1
CAM1	-0.125339	0.102146	0.894148	1.87397	-0.273994	-0.27307		2		CAM1
DSE3	0.260816	0.00168422	0.243956	0.703228	0.225596	-0.215397		2		DSE3
CPR1	1.29411	2.07645	0.0145694	0.378625	-0.176806	-0.213694		2		CPR1
HSF1	-0.12378	0.36962	0.348254	0.894794	-0.0966858	-0.0827708		2		HSF1
IBA57	-0.298085	0.10029	0.368753	0.908366	-0.435946	-1.06935		2		IBA57
SEC24	0.460673	0.571058	0.934563	0.976421	0.205253	-0.0062723		2		SEC24
CRN1	0.255713	0.341222	1.20564	1.07253	-0.297201	-0.189076		2		CRN1
SEC23	0.940632	0.873573	1.84115	2.84127	0.210902	-0.432629		2		SEC23
COX1	0.100465	0.0834341	-0.194148	0.532597	-1.07286	-1.24587		2		COX1
YTA7	0.760396	0.64222	-0.13595	0.521288	0.226104	-0.116938		2		YTA7
TBS1	0.135853	0.36365	1.38091	0.90263	-0.431753	-0.762628		2		TBS1
SSN8	0.247732	0.506924	2.45278	3.12171	0.10579	-0.179467		2		SSN8
TEF1	0.227446	0.487152	-0.386451	0.199635	0.189778	-0.106199		2		TEF1
SGM1	-0.107029	0.254294	0.568626	1.12016	-1.07931	-1.13358		2		SGM1
MDG1	1.48177	1.73197	0.0540732	0.179033	-0.763587	-1.13591		2		MDG1
DED1	0.52674	0.186062	-0.359637	0.273874	0.137658	-0.251656		2		DED1
PBS2	0.461844	0.145083	-0.0158811	1.77646	-0.915798	-0.854915		2		PBS2
ADE5_7	0.390476	0.0827926	-0.0851703	0.244945	0.413063	-0.368293		2		ADE5_7
ARC40	0.355525	0.94913	-0.288446	0.301065	-0.121808	-0.0387232		2		ARC40
PGI1	0.574625	0.357617	0.566249	0.229967	-0.212643	-0.629856		2		PGI1
GLC7	0.332055	0.422158	0.340441	0.0682858	-0.0921739	-0.15952		2		GLC7
RSC2	0.230361	0.18422	-0.612444	0.191936	-0.502701	-0.840685		2		RSC2
EDE1	0.512104	0.174476	0.863401	0.441048	-0.466504	-0.19635		2		EDE1
CAP1	0.0857172	0.757263	1.56197	1.17998	0.0273135	-0.107171		2		CAP1
FAS1	1.03853	0.0815825	0.371437	0.727589	0.526128	-0.121177		2		FAS1
CDC25	0.742797	0.179807	2.20275	2.10431	-0.296816	-0.237759		2		CDC25
GIP3	0.633143	0.468167	0.734432	0.650616	0.0504445	-0.380141		2		GIP3
NAT2	-0.153692	0.219306	0.374849	1.44158	-0.361478	-0.279338		2		NAT2
DCP2	-0.021396	0.0620125	1.64264	1.33588	-0.0894525	-0.470792		2		DCP2
NPR1	0.109995	0.412596	-0.808655	0.00357817	-0.592023	-0.895593		2		NPR1
XRN1	0.453259	0.0388816	1.30082	1.7955	-0.00520988	-0.238948		2		XRN1
ADE16	0.758345	0.489103	0.409255	0.161871	-0.334315	-0.834727		2		ADE16
SNF2	0.559	0.253959	0.468124	0.140197	-0.0911493	-0.260696		2		SNF2
YME1	-0.027016	0.299111	1.98542	0.288734	-0.589519	-0.232889		2		YME1
MRP8	0.317807	1.35935	-1.30005	0.388019	-0.87229	-0.368732		2		MRP8
NUP116	0.902058	0.619352	0.718451	0.00506774	0.105421	-0.30866		2		NUP116
SPE1	0.482511	0.542946	1.83205	0.927537	-0.875777	-0.183833		2		SPE1
VPS1	0.185052	0.33568	0.458567	2.22075	-0.385043	-0.566975		2		VPS1
SLA2	0.846454	0.565212	0.224629	0.388965	0.411035	-0.0209448		2		SLA2
YDJ1	0.700793	1.30345	-0.142854	1.21806	-0.668266	-0.372092		2		YDJ1
RGP1	-0.338151	0.357748	0.962242	1.36382	-0.103435	-0.0448508		2		RGP1
TYE7	1.50355	2.36787	-0.585664	0.0681086	-0.40361	-0.28263		2		TYE7
TUF1	0.214004	0.217366	2.12106	1.64173	0.612738	-0.0261173		2		TUF1
ATP3	-0.192279	0.171365	-0.145715	0.975521	-0.482183	-0.218086		2		ATP3
CAF130	0.434051	0.116906	1.00131	0.072882	-0.401611	-0.889032		2		CAF130
LPD1	-0.103118	0.108682	0.0322604	0.341808	-0.0875911	-0.24505		2		LPD1
FMP27	0.784969	0.552258	1.67273	0.895956	0.114837	-0.0237714		2		FMP27
TOR2	0.727062	0.180866	-0.314515	0.449124	0.449802	-0.0543537		2		TOR2
SUB1	0.644812	1.54592	-0.397781	0.175604	-0.840188	-0.594649		2		SUB1
TKL1	0.582	0.2186	0.134452	0.00802496	-1.03401	-1.15171		2		TKL1
SED4	0.262968	0.249282	0.979182	1.27961	-0.370419	-1.01702		2		SED4
SNT1	0.881613	0.649853	0.34569	1.14562	0.0740107	-0.331281		2		SNT1
RSC1	0.241969	0.262248	0.844988	0.0130468	0.0681562	-0.568335		2		RSC1
PEX1	0.552377	0.272565	-0.717384	-2.46164	-0.221741	-0.333768		3		PEX1
SSU1	0.0764187	0.561074	-0.829002	-2.23137	-0.181271	-0.466642		3		SSU1
MIC17	0.271605	0.15172	0.316522	-0.764462	0.0436154	-0.319662		3		MIC17
ILV3	0.176005	0.119663	-0.704942	-0.710609	0.0869316	-0.113511		3		ILV3
PFK1	0.9461	0.720556	0.163703	-0.186344	-0.562899	-1.2161		3		PFK1
PKH3	0.589297	0.214437	-1.25747	-1.38944	0.529436	-0.0201662		3		PKH3
TOR1	0.336174	0.162211	0.25007	-0.0847433	0.0602573	-1.00593		3		TOR1
PMP3	0.581961	1.15838	-0.311192	-0.189572	-0.00559391	-0.220549		3		PMP3
HTB1	0.994003	1.15877	-0.593712	-0.735614	0.0859522	-0.202957		3		HTB1
APD1	0.491229	1.31604	2.1689	-0.0880447	0.190633	-0.108785		3		APD1
SKN1	0.903648	0.604887	0.0445047	-0.28671	-0.422008	-1.25371		3		SKN1
KCS1	0.313006	0.11839	-0.0985959	-0.902941	-0.639108	-1.55433		3		KCS1
ADE12	0.786464	0.79852	-0.117613	-0.210261	-0.430759	-0.128199		3		ADE12
TEL1	0.172989	0.00621026	-0.261084	-0.187634	0.0434527	-0.591602		3		TEL1
PCL5	0.769818	1.04054	-0.973009	-1.8385	-0.255199	-0.42697		3		PCL5
COX15	0.574339	0.961256	0.108589	-0.384583	-0.263283	-0.224075		3		COX15
HEM12	-0.0235083	0.0204323	-1.1498	-1.68191	-0.276939	-0.238246		3		HEM12
UGA1	0.488127	0.913047	-0.842909	-0.773553	-0.084213	-0.17997		3		UGA1
EGT2	1.65178	1.17561	-0.522074	-0.971594	0.513375	-0.308559		3		EGT2
SER3	0.0272626	0.123889	0.474059	-0.148115	-0.240271	-0.325058		3		SER3
COX9	0.187099	0.255816	-0.492124	-1.96408	-0.343639	-0.139974		3		COX9
SNG1	0.363548	1.04354	-0.690668	-1.95059	-0.323149	-0.414124		3		SNG1
MCR1	-0.439604	0.319767	-1.55826	-0.993177	-1.08823	-0.80855		3		MCR1
DOT6	0.954099	1.06241	-0.294612	-1.10117	0.0417712	-0.147545		3		DOT6
ALT2	0.321504	0.392953	-0.590291	-0.71437	-0.145383	-0.570042		3		ALT2
FLR1	0.318551	0.404187	1.35609	-0.425752	0.011783	-0.755144		3		FLR1
DSE1	0.783854	0.356194	-0.362788	-1.20727	0.398994	-0.666851		3		DSE1
HOM3	0.26037	0.382735	-0.801326	-1.20987	0.15962	-0.84743		3		HOM3
NAB3	0.152461	0.293399	-0.932229	-0.742679	-0.71679	-0.694696		3		NAB3
ASN1	0.549316	0.893965	-0.706685	-0.660425	-0.295149	-0.652136		3		ASN1
ROT1	-0.191589	0.0720536	-0.23825	-2.41484	-0.326498	-0.339189		3		ROT1
PRY3	0.686764	0.302378	0.103133	-0.252995	-0.273965	-0.485505		3		PRY3
SPC105	0.4281	0.415505	-0.614407	-0.358241	-0.702673	-0.408426		3		SPC105
MTQ1	-0.376772	0.0677049	-0.441044	-0.547658	-0.636259	-0.373607		3		MTQ1
MMF1	-0.0868728	0.145709	-0.996293	-0.299515	0.0835608	-0.0440446		3		MMF1
VPS54	0.0958342	0.103905	-0.408873	-0.643301	-0.0417488	-0.222392		3		VPS54
MSN2	0.408524	0.0291889	-0.13407	-0.141573	-0.290786	-0.468595		3		MSN2
OYE2	-0.0587103	0.249191	-0.608915	-0.917847	-0.930835	-0.315434		3		OYE2
ADE6	0.721127	0.441807	0.105959	-0.125837	0.0533276	-0.446334		3		ADE6
HTB2	0.513437	1.32399	-0.676835	-1.48699	-0.304826	-0.903092		3		HTB2
ORC2	-0.498378	0.22325	-0.201431	-1.39214	-0.508574	-0.691066		3		ORC2
FET4	1.02331	0.483551	0.216183	-0.388507	-0.95085	-1.02322		3		FET4
ZRT1	0.62801	0.174038	-1.00202	-0.803352	-0.719475	-1.06999		3		ZRT1
INO80	0.15546	0.132251	-0.487982	-1.54871	-1.62452	-2.14095		3		INO80
CAP2	-0.188792	0.0514785	-1.11617	-0.174722	-0.39166	-0.0551099		3		CAP2
PCT1	0.36529	0.610674	0.568655	-1.07527	-0.797521	-0.144815		3		PCT1
NPL3	0.316377	0.48458	-1.42089	-2.9808	-1.0572	-0.892531		3		NPL3
PHO23	0.444702	0.333137	-1.15036	-0.779938	-0.801383	-0.677421		3		PHO23
IDH2	-0.0582218	0.410829	-0.280254	-1.09137	-0.24912	-0.111186		3		IDH2
AIM45	-0.214905	0.326144	-0.516293	-0.966397	-0.516018	-0.975723		3		AIM45
LEU4	0.296504	0.594625	-0.982791	-1.4076	-0.242458	-0.00049636		3		LEU4
PDR12	0.374697	0.354674	-0.201315	-0.523087	-0.498203	-1.14479		3		PDR12
KEL1	0.48963	0.19405	-0.750692	-0.593547	-0.80511	-0.521785		3		KEL1
ZEO1	-0.16609	0.820461	0.412573	-0.166627	-0.259341	-0.0626868		3		ZEO1
BDH2	1.45276	1.91435	-0.553828	-0.958846	-0.176697	-0.368591		3		BDH2
ICS2	0.135186	0.447662	-0.923224	-1.82684	-0.315613	-0.413478		3		ICS2
RPN1	0.249532	0.0737136	-0.156074	-0.634654	0.414123	-0.465633		3		RPN1
LYS2	0.728417	0.335164	-0.0867616	-1.2963	0.628181	-0.197832		3		LYS2
CTH1	1.30665	1.65399	-1.25507	-1.30453	-1.12263	-1.31663		3		CTH1
ECM3	0.138519	0.0265547	-0.417405	-0.967995	-0.614926	-0.559605		3		ECM3
KAP95	-0.0266186	0.333388	0.291922	-1.2065	-0.361006	-0.751105		3		KAP95
HOM2	0.406435	0.644039	0.680322	-0.00576301	0.0105105	-0.15638		3		HOM2
ELA1	-0.251505	0.0974199	-1.22065	-1.05331	0.00336252	-0.992665		3		ELA1
PDC1	0.776794	0.356428	-0.425645	-0.0618446	0.0559193	-0.259776		3		PDC1
DSE4	1.09399	0.333096	-0.205097	-0.278701	-0.059526	-0.840494		3		DSE4
UTH1	0.388359	0.02172	-0.666943	-1.11336	0.0253731	-0.486338		3		UTH1
ACO1	0.729852	0.426035	-0.525795	-1.5181	-0.178698	-0.950157		3		ACO1
EFB1	0.461197	0.964435	-0.474603	-0.347995	-0.224155	-0.081802		3		EFB1
AIM29	0.487461	0.865949	-0.776224	-1.49749	0.119918	-0.279028		3		AIM29
URA8	0.300394	1.31848	-0.847969	-1.2686	-0.73759	-0.731067		3		URA8
STE20	0.33761	0.0792958	-1.12816	-1.97375	-1.12537	-1.84291		3		STE20
MNR2	0.463215	1.28196	-0.372262	-1.13154	-0.609409	-0.380021		3		MNR2
RSM26	-0.694288	0.127515	-0.608616	-1.09546	-0.411665	-0.18922		3		RSM26
STE23	-0.120866	0.139874	-1.53826	-2.01883	-1.00173	-1.38919		3		STE23
IDH1	0.201607	0.396504	-0.887108	-1.10607	-1.35281	-1.43119		3		IDH1
CDC34	0.0645115	0.513421	0.62751	-0.728763	-0.276891	-0.0086822		3		CDC34
MTC7	-0.380202	0.10985	-0.578014	-0.952788	0.401819	-0.344746		3		MTC7
SEC17	-0.362407	0.311878	-0.788487	-0.368071	-0.440378	-0.518843		3		SEC17
RAX1	0.314962	0.0775368	0.814821	-2.02631	5.31856e-05	-0.579593		3		RAX1
ARB1	0.520048	0.476281	0.268803	-1.28314	-0.754594	-0.756387		3		ARB1
OLA1	-0.302816	0.0496203	-0.659368	-0.308314	-1.02915	-0.912059		3		OLA1
RPO21	0.466716	0.0217226	0.806085	-0.378226	0.317423	-0.277241		3		RPO21
BYE1	0.612854	0.330868	-0.751315	-0.999454	-1.06219	-1.04825		3		BYE1
RCK2	0.264457	1.59435	-0.729615	-0.196583	-0.160194	-0.0922564		3		RCK2
HTA2	0.0302934	0.610195	-0.934203	-0.43937	-0.19999	-0.339538		3		HTA2
PSP1	0.476954	0.0578992	-0.236076	-0.156821	0.264933	0.42783		4		PSP1
PUT2	0.248518	0.46646	-1.25064	-0.595101	0.87212	1.14823		4		PUT2
GYP6	0.0247251	0.260593	-0.186487	-0.348098	0.436424	0.108194		4		GYP6
SBH2	-0.140117	0.0841817	-0.329998	-1.69787	-0.109736	0.230602		4		SBH2
TAM41	-0.00101712	0.573301	1.14204	-0.32119	0.360556	0.419023		4		TAM41
ARE2	0.801292	1.58103	0.983577	-0.24955	0.502618	0.957439		4		ARE2
THP3	-0.250952	0.407175	0.660816	-0.404174	1.02539	0.914358		4		THP3
BDF2	0.113937	0.0799437	-0.158133	-0.309262	0.554983	0.311608		4		BDF2
HAA1	0.472726	0.277644	-1.55253	-1.89775	-0.251538	0.210258		4		HAA1
ADH1	0.915789	1.33365	-0.796312	-0.230998	0.583556	1.14113		4		ADH1
UTR1	0.588534	0.217395	-0.744081	-0.821218	-0.339363	0.0903016		4		UTR1
PAA1	0.212309	0.451644	-0.555316	-0.0200201	0.240307	0.797293		4		PAA1
CYS4	0.16385	0.0504751	0.111104	-0.299855	0.580938	0.107032		4		CYS4
TAR1	0.460374	0.509493	-1.71134	-2.12168	0.955408	0.213917		4		TAR1
SCS7	-0.108762	0.0450545	-1.42496	-0.625649	0.477867	0.120825		4		SCS7
HEM15	0.378991	0.388571	-0.486644	-2.77658	0.279328	0.159258		4		HEM15
CPS1	0.314376	1.19653	-0.882101	-1.13205	0.492861	0.978367		4		CPS1
DLD3	0.953879	1.68041	-0.350803	-0.394087	0.749879	1.44727		4		DLD3
RME1	1.48216	1.54387	-0.492394	-0.659444	1.0845	1.60156		4		RME1
TOS8	0.184393	0.426226	1.27848	-0.158749	0.913168	0.98678		4		TOS8
MEP1	0.160902	0.883191	-1.23351	-0.117767	-0.0839561	0.820847		4		MEP1
SUR1	0.8487	1.92517	0.0447725	-0.702397	0.820144	1.07293		4		SUR1
RTK1	0.177121	0.951853	-0.33793	-0.488398	0.779447	0.876265		4		RTK1
FCY2	0.0626633	0.69547	-1.14091	-1.4789	0.00230465	0.104293		4		FCY2
GLG1	1.29288	1.12366	1.36224	-0.0534899	0.562678	1.14588		4		GLG1
PHB1	0.261413	0.751428	1.35676	-1.31979	1.75534	2.24835		4		PHB1
ILV2	0.563222	1.38723	-1.08701	-1.35304	0.606112	1.17794		4		ILV2
DRE2	0.378254	0.391515	-0.498981	-0.870437	-0.0557404	0.103839		4		DRE2
FPR1	1.0753	0.726961	0.139743	-0.0299378	0.197207	0.259064		4		FPR1
RKM5	-0.14308	0.418863	-1.5442	-1.02004	-0.538165	0.273704		4		RKM5
HHT2	0.924724	1.45987	-1.65654	-1.57886	0.0842027	0.284771		4		HHT2
DLD1	0.281748	0.374424	-1.21862	-1.21676	0.356298	0.424449		4		DLD1
BOP2	1.88335	3.63366	-0.757971	-0.462659	0.75595	1.56491		4		BOP2
OCH1	0.338812	0.441389	-0.723653	-0.809938	-0.0241596	0.0945824		4		OCH1
ORM2	1.41645	2.20441	-0.294137	-1.23429	-0.473283	0.0651257		4		ORM2
PHO84	-0.433014	0.0896017	-0.957951	-1.53849	1.29496	0.947698		4		PHO84
GUT2	1.07194	1.27867	-0.547175	-0.0536256	1.11615	1.2021		4		GUT2
ADH3	0.14736	1.03272	-0.23669	-0.200918	0.453015	0.72257		4		ADH3
PHO8	-0.278165	0.838745	-0.526077	-0.727082	1.04804	1.73994		4		PHO8
ISU2	0.0486143	0.294825	-2.24377	-1.76563	-0.0781474	0.159994		4		ISU2
HHF1	1.07878	1.66231	-0.8426	-0.346326	-0.0285968	0.511693		4		HHF1
SKI3	0.59168	0.105277	0.781999	-0.266282	1.42166	1.09164		4		SKI3
GPR1	0.280261	0.117224	-0.0222241	-0.0297276	0.43273	0.234973		4		GPR1
HOR7	2.24762	3.50004	-0.200269	-0.240944	1.46723	1.81115		4		HOR7
VHS2	0.935166	0.365801	-0.28782	-0.36081	-0.1001	0.23043		4		VHS2
HHT1	0.448996	0.887484	-1.37497	-1.15688	0.652238	0.787811		4		HHT1
CLN3	1.21484	1.16527	-1.37251	-0.422251	1.14546	1.28005		4		CLN3
PIR1	1.79496	1.86971	-0.937916	-0.266341	0.124548	0.424689		4		PIR1
IRC20	0.0386601	0.361411	0.877262	-0.0159619	0.516266	1.10046		4		IRC20
ADH2	0.874403	1.33032	-0.244588	-0.679466	0.553256	0.875097		4		ADH2
BAP2	0.563504	1.03717	-1.25027	-1.26956	0.559628	0.948949		4		BAP2
BNA1	1.17889	0.904208	-0.507937	-1.21828	1.77219	1.3081		4		BNA1
POR1	1.5944	2.08237	-0.821585	-0.401169	1.80106	1.50036		4		POR1
CIT2	1.42626	2.46219	-1.3566	-1.28576	1.82829	2.03968		4		CIT2
RIB5	-0.0736039	0.173725	-0.253979	-0.557708	0.115901	0.585549		4		RIB5
RSF2	0.83447	0.719009	-0.526547	-1.24198	0.645774	1.24428		4		RSF2
XDJ1	0.0602907	0.757271	-0.883153	-0.660178	0.108077	0.578494		4		XDJ1
GPD2	0.844998	1.51817	-1.37818	-1.38223	0.419879	0.709449		4		GPD2
RHO1	0.731921	1.09807	1.26433	-0.204007	1.11766	1.25878		4		RHO1
FOL2	0.208533	0.62009	-1.10036	-1.10251	0.203212	0.329788		4		FOL2
CDC13	0.0161533	0.164345	-1.07954	-1.20523	0.519345	1.15946		4		CDC13
ERG9	0.267065	0.479092	0.562427	-1.1925	0.0571464	0.349641		4		ERG9
RPN3	-0.115697	0.279854	1.13119	-0.225835	0.155124	0.0194596		4		RPN3
AIM17	1.7823	3.17937	-1.88396	-0.424287	1.87856	2.63628		4		AIM17
PAH1	0.56791	0.25469	0.0657411	-0.0286406	-0.187779	0.298101		4		PAH1
TRX2	0.401304	1.25276	-1.06538	-1.236	0.446734	0.709145		4		TRX2
RTN1	0.370992	0.306888	-1.08588	-1.89245	-0.286771	0.00351466		4		RTN1
ADE1	0.0408973	0.0768883	-1.95277	-0.756128	1.01597	0.357224		4		ADE1
SAP1	0.157973	0.573383	0.0690773	-0.282937	0.467184	0.549126		4		SAP1
TOK1	-0.360529	0.00478528	0.443896	-0.902407	-0.0281632	0.31474		4		TOK1
OPT2	-0.0319457	1.0712	-0.156417	-0.340404	0.306495	0.711954		4		OPT2
VTC3	-0.605945	0.150077	-0.0010665	-0.252574	0.33912	0.34812		4		VTC3
SAM3	0.538462	0.143742	-1.24579	-1.22345	0.929357	0.772771		4		SAM3
THO2	0.204467	0.0282842	1.0627	-1.24955	0.365619	0.117199		4		THO2
GSY2	2.19332	3.74417	0.325189	-0.389011	2.55179	3.18956		4		GSY2
OLE1	0.903	1.33013	-1.14261	-1.35573	0.274918	0.114667		4		OLE1
ISU1	0.552845	0.669574	-1.20577	-0.873401	0.252027	0.389018		4		ISU1
NTH1	0.939393	1.41884	-1.26124	-0.242422	0.207909	0.629627		4		NTH1
ASH1	1.25761	1.08477	-1.57603	-2.20856	0.357479	0.196758		4		ASH1
FRA1	0.61951	0.973885	0.536196	-0.726696	0.861473	1.10418		4		FRA1
RPH1	0.408762	0.337412	-0.490745	-0.926681	0.329015	0.220852		4		RPH1
VID24	1.20806	1.81086	-1.7597	-0.85906	1.22048	1.08964		4		VID24
MEP3	0.323536	0.75531	-0.214433	-0.089657	-0.506247	0.0582608		4		MEP3
HSP150	1.20871	1.28529	-0.248192	-0.338696	0.347546	0.368517		4		HSP150
LEU1	0.568861	0.764436	-1.7919	-1.43189	0.228844	0.0628862		4		LEU1
TIS11	-0.314863	0.0224318	-1.09881	-1.2332	-0.636486	0.129564		4		TIS11
MSC3	0.614628	0.741914	0.56908	-1.39478	0.200068	0.0395348		4		MSC3
SOK1	0.584272	0.395573	0.245927	-2.11287	0.17126	0.0289103		4		SOK1
GUT1	0.815815	0.983666	-0.126813	-0.616201	0.0126506	0.432455		4		GUT1
PKP2	-0.222172	0.179648	-0.351291	-0.135547	0.112003	0.495621		4		PKP2
STF1	2.69795	3.04842	0.0441272	-0.251675	0.731283	1.3971		4		STF1
PKH2	0.574309	0.068505	-0.244172	-0.650508	0.517769	0.826933		4		PKH2
NRG1	-0.719618	0.142719	0.181524	-0.785857	0.520039	1.41945		4		NRG1
HTA1	1.05809	1.30451	-0.922236	-0.408635	0.25351	0.382967		4		HTA1
GAL11	0.793606	0.52097	-0.0231773	-1.0431	0.541537	0.649861		4		GAL11
CHD1	0.515379	0.223219	1.88767	-0.664588	0.0379653	0.198427		4		CHD1
TRR1	0.31494	0.449618	-0.441468	-0.105304	0.858432	0.248813		4		TRR1
CAR1	0.560282	1.00298	-1.60914	-1.53124	1.25018	1.27146		4		CAR1
HXT2	0.729366	2.81706	-0.83447	-1.62964	1.89397	2.23285		4		HXT2
ADP1	0.112007	0.836987	-0.829337	-0.317604	-0.153527	0.0153171		4		ADP1
HOR2	1.40848	2.14882	-0.233607	-1.55654	1.87935	1.70611		4		HOR2
MAE1	0.957535	1.02305	-0.783508	-0.382448	0.258568	0.642341		4		MAE1
NIS1	1.05284	1.0174	0.216785	-0.0529499	0.124594	0.327133		4		NIS1
SNA3	1.05217	1.08328	-0.370117	-1.26219	0.219958	0.513165		4		SNA3
UBP2	0.904418	1.40377	1.04274	-1.6195	0.647838	0.299238		4		UBP2
GLN1	1.21433	2.36492	-1.09971	-0.70948	0.190255	0.771103		4		GLN1
ILV5	0.174438	0.0889214	-0.408998	-0.852868	0.666733	0.559667		4		ILV5
AHP1	1.36615	2.09104	-0.792869	-0.426245	0.548069	0.971108		4		AHP1
VHR1	-0.0497864	0.448235	-0.306515	-0.72087	0.194207	0.815758		4		VHR1
BMH2	0.102741	0.141017	-0.496259	-0.0118277	0.258632	0.197549		4		BMH2
HIS4	0.533777	0.445369	-0.620422	-0.622863	0.302803	0.582469		4		HIS4
PIM1	0.494705	0.429511	0.699744	-0.0389037	0.114714	0.195431		4		PIM1
GDH2	0.158228	0.244234	-0.219519	-0.657082	0.171582	0.178602		4		GDH2
YRO2	0.854539	1.54647	0.114237	-0.391031	0.95282	1.04187		4		YRO2
ESF1	0.455403	0.375871	-0.382886	-1.19392	-0.113989	0.161288		4		ESF1
GLY1	0.1187	0.109096	-0.965498	-1.15534	0.264348	0.0723134		4		GLY1
UBX6	0.374223	0.743126	-0.641104	-0.426098	-0.0588705	0.471483		4		UBX6
ICY1	0.984828	1.72203	-1.15423	-1.18607	0.591434	0.346078		4		ICY1
ALT1	0.0760379	1.02587	-1.40424	-0.635039	0.444497	0.894647		4		ALT1
MUP3	0.80118	0.878865	-0.810435	-1.37583	0.461965	0.829561		4		MUP3
RTG2	0.0252176	0.385073	0.574462	-0.171056	0.552243	1.04055		4		RTG2
ADE3	0.825294	0.964295	0.499404	-0.352666	0.873649	0.634904		4		ADE3
RHR2	0.760498	1.33117	-1.28711	-1.54399	0.442748	0.584799		4		RHR2
DIC1	0.772772	1.76341	-0.795131	-0.0369399	0.328893	0.91859		4		DIC1
VTC1	-0.128801	0.275711	0.161039	-0.150035	0.30291	0.883648		4		VTC1
BDH1	0.272153	0.496971	-0.333842	-0.0699511	0.369576	1.009		4		BDH1
ALD6	1.1314	1.12301	-1.40029	-1.65698	1.11995	0.353077		4		ALD6
CPA2	0.878247	0.938734	-0.106114	-0.175965	0.853346	0.692475		4		CPA2
TSA1	-0.194886	0.0916562	-0.490901	-0.526051	0.0122142	0.376554		4		TSA1
RIB1	0.307207	0.302905	0.539429	-0.456274	0.0847617	0.272537		4		RIB1
RDL1	1.39911	1.60091	-0.435167	-2.8714	0.232159	0.994784		4		RDL1
HHF2	0.801572	1.50084	-1.8323	-0.852318	-0.357237	0.286839		4		HHF2
ADE17	0.481057	0.623615	-0.521026	-0.906388	0.0373533	0.460196		4		ADE17
TEC1	0.2215	0.34243	-0.513244	-0.112874	0.807345	1.2248		4		TEC1
TPO2	1.5878	1.92361	0.33723	-0.0342263	0.894924	0.99935		4		TPO2
ALD5	0.0372582	0.293121	-1.66059	-1.63152	0.137123	0.538815		4		ALD5
LSC1	0.128377	0.529861	-1.30655	-0.467503	-0.363361	0.00735753		4		LSC1
CMP2	0.248794	0.215532	1.28278	-1.21084	0.370414	0.224567		4		CMP2
ADE4	0.41408	0.296312	0.348784	-0.106575	0.768593	1.10122		4		ADE4
TAT1	0.389101	0.495979	-0.0843414	-0.610358	0.612078	0.832386		4		TAT1
HAP1	0.896907	0.264469	-0.813072	-0.199398	0.847114	0.332793		4		HAP1
ADR1	1.43136	2.26039	-0.976096	-1.9511	2.20894	2.2244		4		ADR1
NAB2	0.200209	-0.381885	-0.855988	-0.506582	0.0489434	0.285368		5		NAB2
HTZ1	-1.12278	-0.914708	-0.465091	-0.761813	-0.241243	0.0476304		5		HTZ1
PKH1	0.0228789	-0.553005	-0.031162	-0.653763	0.119179	0.197755		5		PKH1
DBF2	-0.267061	-0.700076	-0.722609	-0.774448	0.338255	0.0217539		5		DBF2
SIZ1	-0.0964215	-0.313041	-0.813242	-0.946782	-0.224101	0.0213513		5		SIZ1
PDR8	-0.43791	-0.129943	0.73609	-0.452773	0.166461	0.887511		5		PDR8
MPT5	-0.656047	-0.351235	0.0477446	-1.13855	0.524495	1.29693		5		MPT5
MET14	-0.445024	-0.369689	-0.470009	-0.110342	-1.03264	0.120702		5		MET14
SNF11	-0.212027	-0.249617	-0.595782	-0.0722153	0.316391	0.130913		5		SNF11
SRC1	0.043732	-0.131949	0.245347	-0.0341306	-0.251542	0.121599		5		SRC1
ARO3	-0.141545	-0.0880254	-0.869951	-2.8394	0.263236	0.240839		5		ARO3
DCW1	-0.058075	-0.197097	0.769594	-1.20446	0.275847	0.199015		5		DCW1
HO	1.04977	-0.243222	0.210568	-0.467089	0.843576	0.112068		5		HO
PUP1	-0.671196	-0.19451	1.14904	-1.81331	0.140204	0.348406		5		PUP1
LSB6	-0.215822	-0.58957	0.277559	-0.235936	0.260836	0.0487163		5		LSB6
ORC4	-0.34672	-0.781929	1.27601	-0.818951	0.531592	0.248255		5		ORC4
SWP82	-0.338773	-0.45558	-0.881815	-0.556931	-0.587925	0.17968		5		SWP82
CLN1	0.207828	-0.106046	-0.78415	-0.988773	0.476241	0.0630564		5		CLN1
MET13	-0.143712	-0.75716	-0.378515	-0.95735	-0.613672	0.0436424		5		MET13
TRP4	-0.195186	-0.265625	0.923452	-1.1248	0.52506	0.214189		5		TRP4
TVP18	-0.462588	-0.197399	1.35784	-1.28294	0.306383	0.560675		5		TVP18
STU2	-0.0118651	-0.850999	-1.10706	-1.55176	0.0632173	0.11937		5		STU2
ARG4	-0.0883194	-0.523945	-0.729895	-1.08097	0.357719	0.00906294		5		ARG4
RHB1	-0.436667	-0.79083	-0.732737	-0.647707	0.340872	0.337002		5		RHB1
GYP1	-0.338751	-0.489451	1.46541	-0.752902	0.420211	0.137876		5		GYP1
YIP5	-0.305038	-0.186679	0.199018	-1.49112	-0.421926	0.193165		5		YIP5
CWH41	-1.23387	-0.426142	0.740653	-0.876938	0.00881742	0.215346		5		CWH41
RSC8	0.0928571	-0.371182	0.486898	-1.02993	0.0603506	0.0327506		5		RSC8
SAR1	-1.063	-1.21065	0.82646	-0.455752	-0.111139	0.240452		5		SAR1
FPS1	0.32804	-0.0453121	1.7686	-1.58843	-0.197847	0.208862		5		FPS1
HOC1	-0.377544	-1.19721	0.420388	-1.18878	0.0464474	0.136658		5		HOC1
PUP2	-0.217727	-0.277112	0.651064	-0.243397	0.497083	0.685542		5		PUP2
RSC30	-0.532641	-0.0626317	-1.07299	-0.897078	0.309786	0.598912		5		RSC30
KRE5	-0.44672	-0.283134	0.0738642	-1.42974	0.635856	0.628844		5		KRE5
CYS3	0.136548	-0.676653	-0.650177	-0.149965	0.56579	0.550947		5		CYS3
DFM1	0.00177672	-0.00780997	0.05254	-1.04001	0.587164	0.789329		5		DFM1
DHH1	-0.17802	-0.121645	0.647987	-0.444765	-0.128638	0.0997301		5		DHH1
SAM4	-0.256701	-0.428259	0.462053	-0.0959282	0.406632	0.238127		5		SAM4
MRN1	-0.710424	-0.782412	0.628677	-1.37583	0.317299	0.134382		5		MRN1
CTF19	-0.711249	-0.183559	-0.459544	-0.871995	-0.289466	0.0837684		5		CTF19
CWH43	0.0325802	-0.342237	0.919987	-0.237906	0.95906	1.10064		5		CWH43
RTN2	-0.417717	-0.0296107	-0.183019	-0.295745	0.407503	0.384196		5		RTN2
URE2	-0.933485	-1.00652	0.312094	-2.85686	0.235733	0.204302		5		URE2
HIS5	-0.392735	-0.353952	-0.0139936	-0.561909	0.202854	0.228078		5		HIS5
BUD9	0.737713	-0.394883	0.227141	-2.83156	0.302454	0.372533		5		BUD9
ASI1	-0.164422	-0.0203758	-1.42082	-0.463891	1.21804	0.935894		5		ASI1
SMC4	-0.218826	-0.965441	-0.187803	-0.473982	0.83176	0.273985		5		SMC4
TGL3	-0.162324	-0.0221531	2.23074	-1.32399	0.759476	0.673889		5		TGL3
QDR2	0.118993	-0.204469	-0.211342	-0.452011	0.848129	0.65932		5		QDR2
ILV6	-0.0297573	-0.262967	0.163527	-0.468726	0.466794	0.462988		5		ILV6
FTR1	-0.205321	-1.2137	-0.111203	-0.575208	-0.58924	0.403097		5		FTR1
APL1	-0.124651	-0.0736302	1.44368	-0.371541	0.534697	0.175531		5		APL1
TIM21	-1.39216	-1.19093	0.832907	-1.04721	0.221984	0.410855		5		TIM21
BSC2	-0.616932	-0.279323	-0.133028	-0.0531263	0.607123	1.31288		5		BSC2
PMP2	0.107415	-0.0279868	-0.155635	-0.38388	-0.0589595	0.132814		5		PMP2
VID28	-0.275638	-0.0637288	-0.40348	-1.17008	1.3118	1.41263		5		VID28
BDF1	0.201252	-0.124157	0.238805	-0.280419	0.258859	0.109089		5		BDF1
YCF1	0.226198	-0.290996	0.501444	-0.16546	0.310624	0.318197		5		YCF1
GUS1	-0.161258	-0.35471	0.968266	0.816091	0.534779	0.397195		6		GUS1
VAC8	-0.468255	-0.460275	0.971485	1.09349	-0.0507057	0.0627116		6		VAC8
STV1	0.106869	-0.293102	1.04247	1.24067	0.225366	0.525509		6		STV1
DBF4	-0.196161	-0.71343	2.46651	2.35612	0.595697	0.835482		6		DBF4
PRE9	-0.160633	-0.305796	0.388768	0.614971	-1.24545	0.0258837		6		PRE9
GCN20	0.0547799	-0.3564	0.228343	0.614971	0.751231	0.687033		6		GCN20
RPN12	-0.194738	-0.0721757	1.4479	1.31577	-0.262032	0.520398		6		RPN12
CIK1	0.0329645	-0.252312	-0.876109	0.668457	0.113833	0.00958932		6		CIK1
LCB2	-0.699314	-0.440811	0.0887711	0.397883	0.229053	0.179266		6		LCB2
MAS1	-0.863941	-0.681191	3.11126	2.92722	0.749381	0.483597		6		MAS1
GCS1	-0.694747	-0.749339	-1.15927	0.594459	-0.196933	0.175		6		GCS1
BNI1	0.479008	-0.132469	1.39627	1.93434	0.397628	0.0136939		6		BNI1
RIB3	0.133977	-0.355386	0.975382	1.23471	0.492815	0.0787338		6		RIB3
SAP190	0.237101	-0.494632	1.19463	1.21818	0.00496928	0.188601		6		SAP190
APM4	-0.787208	-0.987334	2.42611	2.19556	0.463088	0.491865		6		APM4
DNM1	0.167599	-0.215799	0.923447	1.38433	1.17562	0.713382		6		DNM1
PPH22	0.0993154	-0.30238	1.02966	1.7769	0.483236	0.468549		6		PPH22
SEC4	-0.822617	-0.0456687	0.883702	0.375912	-0.178731	0.0220847		6		SEC4
ISC1	-0.229064	-0.298121	0.66206	0.451362	0.629425	0.407237		6		ISC1
ATP1	0.0963177	-0.0601759	1.11937	1.13991	0.838034	1.09203		6		ATP1
SRB4	-0.101004	-0.304282	2.4349	1.78334	0.0326724	0.0892213		6		SRB4
PEX29	0.302302	-0.190911	-0.0475964	0.983113	0.742826	0.637208		6		PEX29
ISD11	0.145384	-0.219159	-0.723473	0.0816066	0.759403	0.436169		6		ISD11
MON2	-0.0917164	-0.176669	-0.617863	0.418907	0.162563	0.276523		6		MON2
HMG2	-0.275744	-0.143408	-0.110395	0.275095	0.883595	0.864604		6		HMG2
SEC61	-0.679854	-0.520947	1.43865	1.12522	0.865938	1.18294		6		SEC61
SLC1	-0.276255	-1.26482	-0.385592	0.186443	-0.218997	0.185595		6		SLC1
PSP2	-0.0607882	-0.592586	0.0411126	0.422986	0.483449	0.0756243		6		PSP2
YRF1-3	0.346145	-0.445331	0.0642012	0.348664	0.238358	0.142055		6		YRF1-3
NUT1	-0.287558	-0.190623	0.372333	0.762642	0.354643	0.628494		6		NUT1
TUB2	-0.164154	-0.125815	1.79799	0.642584	0.699138	0.147262		6		TUB2
ROD1	-0.193559	-0.381147	0.193759	0.322178	0.640004	0.607801		6		ROD1
NYV1	-0.305898	-0.199173	0.633005	1.27978	0.215309	0.431633		6		NYV1
CDC12	-0.957187	-0.653223	0.521976	1.10591	0.0317233	0.775222		6		CDC12
MYO5	0.417534	-0.059311	0.600133	0.566658	0.99908	1.1386		6		MYO5
VOA1	-1.01365	-0.590261	1.53321	0.674432	0.717055	0.27364		6		VOA1
ASF2	-0.339142	-0.0762884	-0.495984	0.540015	-0.0306023	0.212023		6		ASF2
ENB1	-0.229093	-0.245308	0.929624	0.646487	-0.0684601	0.100691		6		ENB1
ADH6	-0.560264	-1.14472	0.248104	0.325789	-0.0843785	0.0476153		6		ADH6
EMC1	-0.086986	-0.370968	1.4841	2.83008	0.457454	0.237644		6		EMC1
MDM34	0.0914147	-0.100716	0.655643	0.620562	0.782324	0.881161		6		MDM34
SYT1	-0.0922652	-0.751496	2.06816	0.144549	0.383037	0.506095		6		SYT1
RAD23	-0.761663	-0.68455	4.06418	3.31436	0.356259	0.535004		6		RAD23
RET2	-0.615437	-0.868244	1.98684	1.89816	0.447233	0.674918		6		RET2
YCK3	-0.693134	-0.567705	1.4209	0.344365	0.246808	0.791064		6		YCK3
AVT3	0.212961	-0.00940372	-0.461071	0.18348	0.817729	1.30978		6		AVT3
SUR7	-0.335302	-0.736296	0.176725	0.622472	0.0418339	0.0927622		6		SUR7
SIN4	-0.774869	-0.975848	1.59909	2.09578	0.446374	0.107783		6		SIN4
ULP2	-0.299659	-0.31663	-0.299001	1.40391	0.377707	0.535776		6		ULP2
PET9	-0.193486	-0.66789	1.05692	0.208045	0.784352	0.311974		6		PET9
PMR1	0.236557	-0.0533042	0.907488	1.67948	0.547485	1.40903		6		PMR1
UBR1	0.228695	-0.192647	1.55894	1.52572	0.95547	0.299617		6		UBR1
URA5	-0.179558	-1.49401	1.49386	0.283843	0.609963	0.191363		6		URA5
TOS1	-0.0672575	-0.0963242	1.07067	1.36937	0.597392	0.584334		6		TOS1
RRN6	0.173724	-0.732826	3.54193	3.28848	0.62127	0.409068		6		RRN6
EHT1	-0.170236	-0.359524	1.19691	2.1184	0.381716	0.182206		6		EHT1
SMF3	-0.7045	-1.33176	0.841359	0.805472	-0.0169792	0.0076784		6		SMF3
ROY1	-0.328397	-0.217111	2.12071	1.2246	0.937592	0.876979		6		ROY1
MGA2	-0.25608	-0.520151	0.463	0.503932	0.151742	0.0205587		6		MGA2
RSM7	-0.387383	-0.256819	1.2034	1.00366	0.0540383	0.171006		6		RSM7
CDC39	0.00840517	-0.61447	1.76783	1.50773	0.614973	0.138135		6		CDC39
PPQ1	-0.472063	-0.655917	-0.664965	0.528154	0.0160102	0.245736		6		PPQ1
PTM1	0.0204936	-0.42506	1.13014	0.977581	0.443102	0.277276		6		PTM1
YRF1-5	0.572613	-0.427488	0.373322	1.03448	0.339346	0.0701467		6		YRF1-5
HEM2	-0.205802	-0.427199	1.1281	0.763295	0.723063	0.78673		6		HEM2
FRT1	-0.224412	-0.653771	0.931849	0.901879	0.305205	0.183296		6		FRT1
RPB4	-0.289625	-0.229761	0.167074	0.48421	0.0379049	0.41565		6		RPB4
TYS1	-0.280577	-0.735078	0.674244	0.49245	0.391808	0.345135		6		TYS1
QNS1	-0.413897	-0.283292	1.15077	0.731296	0.967178	0.842869		6		QNS1
RPL15B	-0.20798	-0.461276	0.895206	1.69586	-0.139763	0.286806		6		RPL15B
CDC27	-0.274198	-0.164305	2.60414	0.913614	-0.337199	0.442067		6		CDC27
GGA2	-0.256411	-0.332485	-0.314288	0.293608	0.0493002	0.398262		6		GGA2
SAC1	-0.0761498	-0.702864	0.93207	0.83244	0.0664312	0.883087		6		SAC1
VPH1	-0.0662526	-0.139438	1.49482	1.43029	0.412824	0.405369		6		VPH1
CCT8	-0.1714	-0.241589	0.918706	1.3017	0.723704	0.0887627		6		CCT8
UBP5	-0.18397	-0.125969	1.5747	3.05247	0.502181	1.58396		6		UBP5
SKN7	-0.245416	-0.190744	1.94149	1.92037	0.450616	0.604694		6		SKN7
SAK1	0.140704	-0.360305	1.34301	0.296677	0.177054	0.0922619		6		SAK1
IRA1	0.422702	-0.00534075	1.56913	0.532431	0.776588	0.103248		6		IRA1
KRE6	-0.00586878	-0.0278279	1.03861	0.802515	0.212059	0.181101		6		KRE6
TLG2	-0.205102	-0.852655	0.792266	1.40016	-0.0445436	0.157047		6		TLG2
RPS8A	-0.0165731	-0.83649	1.34069	1.15963	1.36623	0.36635		6		RPS8A
TAF14	-1.00762	-1.20678	1.37943	0.861863	0.278901	0.0160911		6		TAF14
VPS29	-0.149533	-0.221049	1.5464	1.21342	0.150334	0.406054		6		VPS29
ASK10	-0.248484	-0.0342051	-0.198555	0.268517	0.43887	0.275481		6		ASK10
ERV46	-0.138873	-0.134757	0.383348	0.165165	0.235968	0.00754147		6		ERV46
GND1	-0.127417	-0.526722	0.882542	0.208533	0.777576	0.565291		6		GND1
RPB9	-1.31307	-1.2635	1.1897	0.670562	0.256216	0.204892		6		RPB9
PCL6	-0.0515534	-0.217913	1.28808	1.38892	-0.0196841	0.868049		6		PCL6
VPS8	-0.285657	-0.474816	0.0444761	1.9941	1.28129	1.2997		6		VPS8
GRR1	0.342059	-0.112898	1.16348	2.0057	-0.379009	0.274466		6		GRR1
URC2	-0.844375	-1.21542	2.60795	1.31817	1.64358	0.883569		6		URC2
YPK9	0.272931	-0.583174	0.683662	1.24121	0.426713	0.0880496		6		YPK9
SCD5	-0.188815	-0.135532	0.101231	0.571884	1.13765	1.21131		6		SCD5
ENT2	0.204942	-0.0069884	0.84154	1.52392	0.566591	1.02498		6		ENT2
CDC55	0.0248589	-0.105415	1.01047	0.677688	0.051965	0.136482		6		CDC55
STT3	-0.023246	-0.591524	1.52704	1.93484	0.1103	0.124473		6		STT3
HRR25	-0.289033	-0.120418	0.989701	1.01289	0.141006	0.00182295		6		HRR25
INP53	-0.0212994	-0.950202	-0.249434	0.167935	0.54244	0.370206		6		INP53
YRF1-6	0.519173	-0.211013	0.0415474	0.676048	0.380869	0.0522288		6		YRF1-6
HOL1	0.43984	-0.129372	0.797381	0.408357	1.39856	0.974909		6		HOL1
RHO5	-0.195541	-0.311392	0.509118	1.31634	0.440254	0.897216		6		RHO5
DOP1	0.261769	-0.0278698	1.27747	1.19993	0.620581	0.0665336		6		DOP1
VMA3	0.0220831	-0.223914	0.353658	0.719834	0.440525	0.702582		6		VMA3
HIS1	-0.581322	-0.632458	0.436753	0.182325	-0.0327295	0.111534		6		HIS1
ABP1	0.220611	-0.0256107	0.843694	0.609085	1.21585	1.20691		6		ABP1
VPS33	-0.226956	-0.573447	2.33782	1.95873	0.675417	0.165021		6		VPS33
SKG1	-0.840678	-0.70152	2.1744	1.06567	0.51143	0.573179		6		SKG1
NAM7	0.128904	-0.0288417	1.04449	0.981316	0.490471	0.386096		6		NAM7
ERG1	-0.0402388	-0.886391	0.90743	0.905026	1.22149	0.443652		6		ERG1
KEX2	-0.00853743	-0.691462	2.30754	1.58635	0.745811	0.22924		6		KEX2
DLD2	-0.580025	-0.558736	1.45252	2.37187	0.676911	0.49966		6		DLD2
LAS17	0.240085	-0.0469137	-0.0282379	1.62733	-0.346392	0.155864		6		LAS17
UFD2	0.0567744	-0.099738	-0.413533	0.447506	0.523924	0.255568		6		UFD2
YOR1	-0.00739726	-1.11556	0.112453	0.184314	0.47838	0.0345836		6		YOR1
WHI4	0.136869	-0.0911684	0.860927	0.523994	0.736961	0.39168		6		WHI4
OST1	0.0587771	-0.0562047	0.832393	1.30806	0.0316303	0.430176		6		OST1
ALO1	-0.412105	-0.492083	0.137572	0.519314	0.679065	0.220731		6		ALO1
YRF1-2	0.711427	-0.0930168	-0.55662	0.822815	0.60108	0.396247		6		YRF1-2
VCX1	-0.0919933	-0.594131	1.68702	2.02484	0.19967	0.15971		6		VCX1
NSE3	-0.0716019	-0.467963	2.24407	1.84381	1.0085	0.428155		6		NSE3
ARG82	-0.155412	-0.251002	-0.800068	0.0104062	0.0923371	0.341103		6		ARG82
ECT1	-0.267431	-0.236918	0.933437	1.81567	0.779447	0.159714		6		ECT1
HOG1	0.204857	-0.141128	-0.15024	0.123167	0.168063	0.355831		6		HOG1
SHS1	-0.495961	-0.43613	0.224329	1.14375	0.344985	0.179025		6		SHS1
SEC13	-0.499297	-0.358797	1.93027	1.10461	0.46911	0.0634029		6		SEC13
VMA16	-0.67236	-0.710866	0.454014	1.23662	0.552662	1.14951		6		VMA16
NUP159	-0.396216	-1.5489	0.0721332	0.841251	-0.185984	-0.944329		7		NUP159
GCD6	-0.254767	-1.53815	0.592162	0.728896	-0.73353	-1.27489		7		GCD6
RPN6	-0.0331272	-0.0890147	0.400371	0.154991	-0.239252	-0.468334		7		RPN6
DNF2	0.483199	-0.196868	0.693846	0.277045	-0.594928	-1.49802		7		DNF2
SSH1	-0.388456	-0.392498	1.26843	0.362689	-0.288703	-0.371709		7		SSH1
PRO3	0.139466	-0.167895	0.903937	0.345511	-0.312158	-0.0365188		7		PRO3
DEF1	-0.268533	-0.674166	0.21061	0.0751924	-0.649778	-0.921568		7		DEF1
CDC60	-0.120642	-0.895211	0.210635	0.463175	-0.971452	-1.42705		7		CDC60
CDC11	-0.442305	-0.603951	1.20061	1.28801	-0.201447	-0.704879		7		CDC11
NEO1	-0.719093	-0.581172	2.16094	1.21482	-0.424866	-0.5698		7		NEO1
PHO90	-0.135818	-0.920255	-0.941261	0.774663	-0.85262	-2.61539		7		PHO90
CDC53	-0.152503	-0.841775	1.2897	1.17516	0.153779	-0.193455		7		CDC53
RPL43B	-1.45481	-2.67273	-0.378941	0.216643	-0.812765	-1.38051		7		RPL43B
MRH1	0.243176	-0.687906	0.791822	0.185295	0.0324352	-1.0836		7		MRH1
RAD3	-0.959035	-1.70982	0.000572328	0.0613551	-0.248593	-0.509696		7		RAD3
GLT1	0.244764	-0.317673	0.671703	0.266894	-0.267053	-0.715295		7		GLT1
MES1	-0.270944	-1.01049	1.6313	1.38433	0.192677	-0.946863		7		MES1
SPB4	-1.54022	-2.4676	0.0658988	0.742521	-0.623518	-1.67049		7		SPB4
YSY6	-0.317433	-0.283095	0.0441753	0.299389	-0.73942	-0.261796		7		YSY6
CHO2	0.397806	-0.442641	0.406321	0.341616	-0.217947	-0.0595785		7		CHO2
NCL1	-1.14906	-2.11842	0.169183	0.119978	-0.898303	-1.68538		7		NCL1
RML2	0.342027	-0.220225	0.905193	0.161436	0.0829285	-0.150866		7		RML2
FUI1	-0.183564	-1.90068	-0.194207	0.347702	-0.308575	-1.83088		7		FUI1
RRP12	-0.77498	-1.96647	2.62393	1.99727	-0.126422	-1.2531		7		RRP12
KAP104	-0.107878	-0.799608	0.514835	0.156633	-0.21341	-1.74296		7		KAP104
RPP1B	-0.632377	-1.51362	-0.927874	0.084593	-1.0835	-1.46146		7		RPP1B
NAP1	0.161492	-0.137704	-0.456806	1.01403	0.0288897	-0.672739		7		NAP1
SUM1	0.357564	-0.636213	1.25064	1.56834	0.145497	-0.453496		7		SUM1
ACS2	0.219597	-0.935162	0.0283418	0.124415	0.120394	-0.498433		7		ACS2
CWP1	0.293601	-0.409416	-0.135941	0.285733	-0.291612	-0.770141		7		CWP1
GCN1	0.497308	-0.321558	0.851773	1.46888	0.0648853	-0.512122		7		GCN1
RDH54	0.160878	-0.663319	2.36559	1.79917	0.345947	-0.524252		7		RDH54
SPB1	-0.677248	-2.1736	2.64698	2.28894	-0.660215	-1.16268		7		SPB1
RPL26A	-0.881136	-1.68102	0.0346281	0.156443	-1.10711	-1.31664		7		RPL26A
MDM32	-0.773586	-0.224811	0.868916	1.18721	0.846875	-0.21587		7		MDM32
SRP72	-0.145359	-1.08943	0.796617	1.66598	-0.0689978	-1.93241		7		SRP72
CHS3	0.0810304	-0.905374	1.94536	0.388923	-0.0453774	-0.892182		7		CHS3
MOT2	-0.19332	-0.324095	1.73975	0.509056	0.231634	-0.446275		7		MOT2
SGF29	-0.517788	-0.841108	1.27275	1.13463	-0.997584	-1.03976		7		SGF29
GCD11	-0.386995	-1.53337	0.0263725	0.399174	-0.303008	-0.966505		7		GCD11
HAS1	-0.95832	-1.77024	2.6706	1.59839	-0.710495	-1.0974		7		HAS1
BRE1	-0.329083	-1.0055	0.877515	0.952584	0.126672	-0.197242		7		BRE1
LYS14	-0.160421	-0.574487	0.698206	0.667228	-0.254848	-0.646239		7		LYS14
EGD1	-0.61186	-1.09126	-0.187269	0.358317	-0.376068	-0.917001		7		EGD1
YND1	-0.502669	-0.928983	-1.2718	0.301301	0.317966	-0.594655		7		YND1
SSO2	-1.20674	-1.26392	1.52191	0.571087	-0.383419	-0.826993		7		SSO2
EGD2	-0.430179	-0.704972	1.08767	0.352208	-0.597047	-1.35213		7		EGD2
EFT1	0.37268	-0.497518	1.19634	1.25109	0.685643	-0.025939		7		EFT1
KIC1	0.215508	-0.277964	0.200627	0.283617	0.364884	-0.233321		7		KIC1
TFA1	-0.584173	-1.16981	0.913473	0.804786	0.264604	-0.496794		7		TFA1
STM1	-0.0787207	-0.674227	1.01592	0.467547	-1.20314	-1.95347		7		STM1
FKS1	0.701509	-0.222221	0.204108	0.955739	0.208314	-0.8304		7		FKS1
SUI3	-0.574343	-0.722029	1.09079	1.54606	-0.385118	-1.33836		7		SUI3
COP1	0.716039	-0.0225056	1.05428	0.0252308	0.144682	-0.262804		7		COP1
YRF1-7	0.15765	-0.569615	-0.971011	0.498785	0.142853	-0.0731474		7		YRF1-7
SEC26	-0.12768	-0.391206	3.25863	2.51749	-0.131016	-0.424813		7		SEC26
HOM6	-1.00258	-0.85839	0.409827	0.65288	-0.611071	-0.842788		7		HOM6
ARF1	-0.872474	-1.12124	1.66966	1.5944	-0.771178	-0.957432		7		ARF1
BRE5	-0.0129472	-0.817716	1.22696	0.503339	0.177507	-0.441881		7		BRE5
FEN2	-0.580403	-1.35071	1.42764	0.880326	-0.488273	-0.649356		7		FEN2
AKR1	-0.071542	-0.276503	0.585979	0.137116	-0.00168981	-0.227232		7		AKR1
ERG13	-0.424967	-0.985676	1.01149	0.19018	-0.466682	-1.22937		7		ERG13
YRF1-8	0.505098	-0.398295	0.0572341	1.21686	-0.13989	-0.423363		7		YRF1-8
BLM10	-0.0547436	-0.727647	1.32192	1.42986	0.507228	-0.343179		7		BLM10
RLP7	-1.61569	-2.41096	-1.10699	0.255351	-1.1807	-2.3163		7		RLP7
IDP1	-0.0845933	-0.299443	0.0362454	0.00886454	-0.676354	-0.204465		7		IDP1
NUP57	-0.510269	-0.850647	1.81045	1.0591	-0.110983	-0.448393		7		NUP57
RPL12A	-0.586316	-1.79442	0.538467	0.0974333	-0.502665	-1.7216		7		RPL12A
TGL5	0.137545	-0.587197	1.19748	0.0768071	0.648943	-0.00581899		7		TGL5
CCA1	-0.867434	-2.04754	0.577793	0.735687	-0.943074	-1.81582		7		CCA1
RET1	-0.922108	-1.60044	1.29396	0.0254638	-0.360882	-1.98801		7		RET1
PCF11	-0.989192	-1.17537	-0.144972	0.441166	-0.261067	-0.445546		7		PCF11
ABF1	0.421937	-0.560602	2.92006	4.18847	0.334924	-0.193641		7		ABF1
CCW14	-0.437664	-0.725209	1.50468	1.63269	0.100537	-0.501642		7		CCW14
TID3	-0.392265	-0.662939	1.26149	1.60576	-0.539106	-1.17599		7		TID3
MSS116	-0.373622	-0.340063	0.0948317	0.736951	0.0471376	-0.3718		7		MSS116
TAT2	0.108252	-0.424895	0.664593	0.0520692	0.148231	-0.115873		7		TAT2
RPS9B	-0.60206	-1.70225	0.281067	0.374619	-0.258532	-0.651899		7		RPS9B
ACC1	0.694832	-0.262492	0.292584	0.12113	-0.126947	-0.304336		7		ACC1
SNF1	-0.000562193	-0.253491	-0.650748	0.417928	-0.31741	-0.638784		7		SNF1
MDM38	-1.04288	-1.96549	0.980763	1.20796	-0.0223098	-1.27772		7		MDM38
PRP43	-0.318407	-1.18307	1.94149	1.70352	-0.38772	-2.01421		7		PRP43
TYW1	-0.98459	-2.07873	0.810232	0.137047	-0.270692	-1.26349		7		TYW1
DST1	-0.539293	-1.46629	0.473758	0.908366	-0.410245	-1.15542		7		DST1
SAH1	-0.0865442	-0.794329	0.693183	0.122261	0.125719	-0.777937		7		SAH1
CSE1	-0.0463682	-1.03453	1.43467	0.574106	0.293077	-0.849618		7		CSE1
YRF1-1	0.57795	-0.2754	-0.180887	0.743037	0.22465	-0.0522597		7		YRF1-1
UGA3	-0.777323	-1.28557	1.09098	0.923814	0.75869	-0.150475		7		UGA3
MAK21	-0.434284	-2.40045	0.956959	0.664027	-1.16769	-2.64638		7		MAK21
EMW1	-0.256579	-1.78981	0.619841	1.66926	0.554512	-0.715556		7		EMW1
RLI1	-0.418167	-1.87671	-0.878339	0.210237	-0.386396	-1.34616		7		RLI1
CAN1	-0.0233749	-0.603211	0.413993	0.200623	-0.128554	-0.45292		7		CAN1
RPS11B	-0.667184	-1.80304	0.281414	0.0360271	-1.02159	-1.66156		7		RPS11B
TMA46	-0.960749	-2.16969	0.723828	0.438574	-0.770307	-1.14068		7		TMA46
TOM71	-0.321972	-0.646712	0.848888	1.35882	0.386657	-0.0100456		7		TOM71
PWP2	-0.294529	-1.68406	0.278264	0.00808826	-0.22607	-0.786302		7		PWP2
UBP1	-0.0769732	-0.941601	1.53358	0.958728	-0.158359	-0.394708		7		UBP1
RPL19A	-0.541618	-1.74518	0.370375	0.679707	-0.424885	-1.04804		7		RPL19A
DNF1	0.120846	-0.0507068	1.09632	1.99434	-0.33888	-1.30403		7		DNF1
NUP188	-0.512016	-1.21042	1.25136	2.82745	0.227898	-0.843334		7		NUP188
RPL19B	-0.206895	-1.31557	0.875714	1.13997	-0.238172	-0.778131		7		RPL19B
NUP120	-0.263484	-0.685856	1.83092	0.802	0.186269	-0.213631		7		NUP120
RPL2A	-0.182668	-0.98101	0.53238	1.04483	-0.513638	-0.37599		7		RPL2A
APL3	-0.85212	-1.5438	3.11741	1.98956	0.188921	-0.842799		7		APL3
RPL15A	-0.0436821	-1.14092	0.227999	0.314429	-0.902622	-1.40307		7		RPL15A
FAS2	0.632253	-0.130063	-0.284529	0.227176	-0.156505	-0.264991		7		FAS2
NUP60	-0.555827	-0.447445	1.96169	1.30905	-0.786144	-1.04976		7		NUP60
MDM20	-0.741335	-2.04059	1.63145	1.87116	0.313818	-0.889175		7		MDM20
ERG10	-0.750337	-0.88919	0.230239	0.198787	0.0500944	-0.281893		7		ERG10
GEA2	0.173145	-1.16249	1.4133	1.5448	-0.13003	-0.896283		7		GEA2
EBS1	-0.94456	-1.14204	1.91642	1.42864	0.133897	-0.432257		7		EBS1
FUN30	0.000769896	-0.771847	2.40025	1.96803	-0.224822	-0.883634		7		FUN30
NIP1	-0.280075	-0.977951	0.62672	1.44238	-0.829346	-1.80467		7		NIP1
PHO91	-0.0234755	-0.340608	0.511932	0.391288	0.245162	-0.370562		7		PHO91
RPG1	0.166116	-0.83747	2.37218	2.32853	-0.391849	-1.49445		7		RPG1
YBT1	0.0213304	-0.758723	1.59306	0.775024	0.343054	-0.659969		7		YBT1
IKI3	0.0271114	-0.634941	1.29576	0.817046	-0.497819	-1.34768		7		IKI3
NOP58	-1.25549	-2.92004	1.30808	1.37846	-0.515793	-1.97907		7		NOP58
MYO4	0.383774	-0.686226	0.98842	1.11973	-0.110203	-1.19992		7		MYO4
FRS1	-0.84528	-1.95567	0.575076	1.10663	0.133096	-0.676003		7		FRS1
SEC63	-0.278668	-0.513998	0.954489	0.0567213	-0.39596	-0.351522		7		SEC63
DNF3	-0.248159	-0.944333	-0.175809	0.953142	0.432158	-0.2273		7		DNF3
CCT3	-0.36351	-0.743731	-0.0303147	0.302127	-0.43704	-0.382798		7		CCT3
NAN1	-0.964838	-2.11457	0.130242	0.00940149	-0.443977	-1.90448		7		NAN1
MDN1	0.101654	-0.448841	1.59536	1.47803	-0.496924	-1.69529		7		MDN1
MTC5	-0.254787	-0.106157	1.46629	2.13964	-0.0462464	-0.329251		7		MTC5
CCT5	-0.571159	-1.45006	2.25753	2.08057	-0.0406662	-0.189577		7		CCT5
RGT2	-0.366662	-1.74133	0.193521	0.371494	0.042101	-0.220151		7		RGT2
TAF12	-0.386755	-0.709671	1.53026	1.66989	0.274746	-0.446734		7		TAF12
SUR4	-1.11844	-1.62961	1.11061	0.708842	-0.389904	-1.07048		7		SUR4
SMI1	-0.158386	-0.41405	-0.0527363	0.47835	-0.307129	-0.640128		7		SMI1
PIS1	-0.0348964	-1.35761	0.732055	1.00071	0.574108	-0.417325		7		PIS1
MOT1	0.199122	-0.722719	-0.767813	0.0148377	-0.0930116	-0.557169		7		MOT1
NCP1	-0.655511	-1.48834	0.0813627	0.0621254	-0.178238	-1.11638		7		NCP1
GFA1	-0.139776	-0.621862	1.56017	0.133144	-0.511407	-0.796624		7		GFA1
CCT4	-1.11458	-1.00867	1.97044	2.10915	0.505239	-0.20744		7		CCT4
CDC6	0.0135675	-1.66303	0.797483	0.349865	0.753873	-0.915276		7		CDC6
BUL2	-0.532369	-0.588596	-0.405874	0.496918	-0.094767	-0.901399		7		BUL2
UFD1	-0.75692	-0.405283	0.73888	1.04568	-0.482865	-0.303983		7		UFD1
SDS23	-0.110324	-1.31516	1.81563	1.80111	0.776861	-0.180139		7		SDS23
RRP5	-0.0339474	-0.93638	1.63398	0.961655	-0.0522019	-1.28518		7		RRP5
PTC5	-0.269507	-0.678049	0.479268	0.749402	-0.0562237	-0.0982656		7		PTC5
AMD1	-0.624946	-0.263575	0.582547	0.222286	-0.0943839	-0.364868		7		AMD1
APP1	-0.743993	-0.742681	1.64908	1.73489	0.0426061	-0.197209		7		APP1
MAP1	-0.0164815	-0.141322	1.00196	1.88939	-0.0636903	-0.655537		7		MAP1
BEM2	0.250578	-0.307763	0.118646	0.838231	0.0498722	-1.05508		7		BEM2
RKR1	0.140752	-0.861691	1.5156	0.589584	0.514207	-0.63754		7		RKR1
BUD14	-0.945274	-1.7178	-0.338489	0.0941298	-1.30499	-2.20226		7		BUD14
OPI1	-0.200263	-0.120351	0.526939	0.292253	-0.262881	-0.0215663		7		OPI1
KAP120	0.470541	-0.0855349	0.19871	0.457026	-0.528927	-0.50467		7		KAP120
SER33	0.0118588	-0.0231087	0.512588	0.567467	-0.148316	-0.371474		7		SER33
RPL23B	-0.379462	-1.29914	-0.489625	0.00367012	-0.997051	-1.31713		7		RPL23B
PMT1	-0.274149	-0.780669	0.833509	0.707708	0.0896549	-0.145706		7		PMT1
MSC7	-0.443751	-1.70915	1.26456	0.675699	-0.241773	-1.27698		7		MSC7
YSP2	0.147584	-0.76108	0.516304	0.876891	0.209337	-0.710451		7		YSP2
PRT1	-0.324189	-1.5642	1.24973	1.32809	0.0202858	-0.882327		7		PRT1
TRA1	0.377803	-0.30026	1.44859	1.05842	0.483127	-0.470682		7		TRA1
SMC1	0.435199	-0.251108	1.36338	0.833822	-0.321793	-1.01667		7		SMC1
BFR1	-0.0676692	-0.546118	0.934114	0.10966	-0.68644	-0.582328		7		BFR1
EMP24	-0.577838	-0.439294	1.18263	1.3713	-0.316932	-0.308532		7		EMP24
ALK1	-0.367274	-2.0919	1.39646	0.520433	0.358507	-0.229098		7		ALK1
MKT1	-0.00890197	-0.669348	0.340003	0.724099	0.543378	-0.327893		7		MKT1
ILS1	0.03084	-0.618574	1.17125	1.09426	-0.519023	-1.22039		7		ILS1
RPN5	-0.130172	-0.0161402	0.0863168	0.0991985	-0.69164	-1.34958		7		RPN5
AIP1	0.0817721	-0.117365	-0.593016	0.769322	0.140168	-0.153855		7		AIP1
SUB2	-0.309026	-0.75969	1.37005	1.00532	-0.532645	-0.997735		7		SUB2
RPL4A	-0.140047	-1.24374	-0.410301	0.389047	-0.128584	-0.897578		7		RPL4A
RNA1	-0.974424	-1.93127	1.88824	0.793127	-0.532428	-1.14535		7		RNA1
RPL37B	-1.10714	-1.76778	0.43496	0.299566	-0.544719	-0.928223		7		RPL37B
SUP35	0.0927025	-0.681858	2.00244	2.56179	0.330609	-0.617684		7		SUP35
FRK1	-0.529265	-2.0185	1.75102	0.0582402	-1.16448	-1.88076		7		FRK1
NUP84	-0.607337	-0.91125	-0.102269	0.204534	-0.195554	-0.105115		7		NUP84
FUN12	-0.316631	-0.779141	0.591363	0.60756	-0.258328	-0.37254		7		FUN12
EFT2	0.288139	-0.598346	0.865712	1.09558	0.435552	-0.255065		7		EFT2
NMD2	-0.403554	-0.848216	0.469159	0.304114	-0.649552	-1.18557		7		NMD2
SAM1	0.0222549	-0.982747	0.0871939	1.34156	-0.437346	-0.588946		7		SAM1
BEM3	0.0723648	-0.419784	1.60495	0.409244	0.101911	-0.484729		7		BEM3
EPL1	0.00407004	-0.739801	1.2061	0.618708	0.167543	-0.286967		7		EPL1
AVL9	-0.142322	-0.256888	-0.161673	0.805526	0.386194	-0.0399959		7		AVL9
DYN1	-0.0201002	-0.853968	0.425543	0.166687	-0.44032	-1.8428		7		DYN1
TIF5	-0.5603	-1.112	-0.18934	0.758643	-0.806171	-1.23202		7		TIF5
SES1	-0.526035	-1.59007	0.543107	0.312739	-0.137367	-1.00412		7		SES1
RPS6A	-0.197012	-1.3757	0.0278695	0.35733	-0.758601	-1.63517		7		RPS6A
QDR3	0.292941	-0.0934941	0.135211	0.0169155	-0.052189	-0.42591		7		QDR3
RPL11B	-1.14796	-2.21916	-0.221049	0.386045	-1.47168	-2.14959		7		RPL11B
RDI1	-1.08333	-0.119429	0.545207	0.716108	0.17143	-0.34125		7		RDI1
NIC96	-0.14969	-0.972264	0.81952	0.975521	0.0790525	-0.387354		7		NIC96
STE4	-0.0706263	-0.157357	-0.0908902	0.412605	-0.804657	-0.784638		7		STE4
ALA1	-0.141126	-1.18617	1.56456	0.917779	0.178689	-1.37525		7		ALA1
RPP2A	-0.924766	-2.15014	-0.223608	0.778853	-0.817262	-1.53186		7		RPP2A
WHI3	0.00231162	-0.161704	1.62472	0.887126	0.14938	-0.318636		7		WHI3
GSP1	-0.113478	-0.198786	0.226609	1.47237	-0.284696	-0.472818		7		GSP1
RPL14B	-0.189035	-1.34526	0.0942984	0.202009	-0.721821	-0.916052		7		RPL14B
SYH1	-0.248584	-0.13588	1.35021	0.215603	-0.469972	-0.462993		7		SYH1
GRS1	-0.419796	-1.02252	1.21755	0.0798198	-0.965409	-2.03986		7		GRS1
VBA4	-0.20359	-1.27005	0.141925	0.668221	0.429385	-0.191811		7		VBA4
DIS3	-0.172731	-0.964233	0.620415	1.17251	-0.0205721	-0.76329		7		DIS3
RPP1A	-1.24469	-2.00908	0.751617	0.116375	-1.41577	-2.50065		7		RPP1A
STE5	-0.786684	-0.607408	2.87599	0.841275	0.503809	-0.273189		7		STE5
NMA111	-0.605706	-1.12914	0.932468	0.445238	-0.435015	-1.83937		7		NMA111
BGL2	0.330871	-0.173342	1.32475	1.9678	0.213675	-0.348965		7		BGL2
RPS15	-0.994824	-1.99125	-0.635472	0.401517	-1.63565	-2.00177		7		RPS15
KAP123	0.108966	-1.11348	0.677064	0.69457	-0.673855	-2.14448		7		KAP123
THS1	-0.429409	-1.74065	0.568973	0.766902	0.00204841	-0.789387		7		THS1
CCT2	-0.319296	-0.499223	2.51702	2.87358	0.490471	-0.447526		7		CCT2
RPL21A	-0.644727	-1.67947	0.0553139	0.349684	-1.28126	-1.70735		7		RPL21A
PAN6	-1.10313	-1.31482	1.48876	1.18803	0.523247	-0.222022		7		PAN6
HEM3	-1.86632	-1.17849	1.09507	0.649536	0.179525	-0.17767		7		HEM3
CBF5	-0.667292	-1.81002	0.45578	0.331387	-0.537792	-1.38607		7		CBF5
OSH3	0.281555	-0.12248	0.538707	0.284287	0.435931	-0.533749		7		OSH3
RGR1	-0.131886	-0.469825	0.577424	0.104745	0.0525631	-0.487216		7		RGR1
RPI1	-0.0268085	-0.501396	1.10796	0.4333	-0.273391	-0.4922		7		RPI1
IST2	0.159054	-0.164931	2.85961	2.73054	0.260229	-0.933402		7		IST2
JIP5	0.15764	-1.02089	0.0518236	1.40816	-0.741558	-1.0665		7		JIP5
RSC58	-0.204021	-0.424363	1.83808	0.575098	0.182811	-0.391208		7		RSC58
PRE7	-0.134499	-0.187204	0.744169	0.460441	-0.218629	-0.171592		7		PRE7
RSP5	-0.0416943	-0.148471	0.610057	0.957472	0.353366	-0.0391509		7		RSP5
RER2	-0.682751	-0.871427	1.35438	1.10817	-0.123406	-0.296237		7		RER2
RPL27A	-0.713292	-1.84442	0.192088	0.595214	-2.03551	-2.91234		7		RPL27A
PSK2	0.0601555	-0.528641	-0.955326	0.519314	0.204956	-0.475704		7		PSK2
MRM1	-0.334556	-0.593913	1.25564	0.739749	0.0889933	-0.918452		7		MRM1
RPS26A	-0.0425823	-0.983536	1.29723	0.740452	-0.0189877	-0.423179		7		RPS26A
EKI1	-0.899109	-1.47765	0.814479	0.427711	-0.641125	-1.38643		7		EKI1
LDB19	0.169977	-0.700101	0.280945	0.671282	-0.337082	-0.368441		7		LDB19
RSC9	0.00547159	-0.231544	0.00114867	0.555235	0.0975492	-0.121527		7		RSC9
NUP157	0.3982	-0.0491531	0.811051	0.539452	-0.316513	-1.57539		7		NUP157
RPA135	-0.514157	-1.85184	0.355853	0.442357	0.10164	-1.30626		7		RPA135
ILV1	-0.556835	-1.22471	0.783939	0.345593	-0.417907	-1.63025		7		ILV1
POP2	0.0739897	-0.177797	2.26738	2.65401	0.112792	-0.140828		7		POP2
GCN2	0.57754	-0.236051	0.744819	0.418726	0.0293524	-0.632402		7		GCN2
YMC2	-1.12326	-1.87818	1.1813	0.163115	-0.154921	-0.932461		7		YMC2
SFK1	-0.805296	-0.0660726	-0.648019	0.346078	0.0772589	-0.306842		7		SFK1
RPL1A	-0.870108	-1.93446	0.763943	0.171637	-0.539782	-1.53931		7		RPL1A
GAS5	-0.00644934	-1.58639	0.509849	0.232347	0.402101	-0.0698828		7		GAS5
LAG1	-0.689124	-0.751712	1.15562	1.05128	0.102555	-1.38398		7		LAG1
NFT1	-0.139964	-0.970557	0.360429	0.598513	-0.395813	-0.375136		7		NFT1
RPS26B	-0.456002	-1.90991	0.41423	0.0158918	-1.77054	-2.17577		7		RPS26B
VTC4	-0.249056	-0.0325247	-0.387313	0.433179	0.00709326	-0.0999095		7		VTC4
PET123	-0.157537	-0.588074	1.37016	0.488573	-0.604003	-0.485534		7		PET123
MCK1	-0.772791	-0.863705	1.18141	1.65342	0.165057	-0.189515		7		MCK1
SIM1	0.129748	-1.0851	1.42865	0.376225	-0.213579	-0.597991		7		SIM1
NUP1	0.222029	-0.770543	1.42341	1.48951	-0.444715	-1.69866		7		NUP1
PPX1	-0.194422	-1.05388	1.69343	1.87893	0.217855	-0.165782		7		PPX1
RPB2	-0.0684794	-0.51558	1.19971	0.710257	-0.257687	-0.551465		7		RPB2
CAF40	-0.176545	-0.247995	1.35723	0.00742472	-0.735956	-0.88823		7		CAF40
KEL3	-0.829217	-3.36295	0.165737	0.395646	0.00114702	-1.55573		7		KEL3
TAF8	-0.569592	-1.02181	0.694242	0.440789	-1.04593	-1.45007		7		TAF8
RPP2B	-1.13324	-2.25184	0.0489676	0.12088	-0.686419	-1.8143		7		RPP2B
SCW4	-0.111637	-1.51197	0.297763	0.150867	0.187381	-0.95335		7		SCW4
ARP9	-0.0599506	-0.171091	0.763014	1.08748	-0.237658	-0.679524		7		ARP9
PRP42	-0.802246	-0.239041	0.317527	0.170353	-0.555041	-0.459653		7		PRP42
RPS28A	-0.972122	-1.68218	0.295025	0.210686	-1.17477	-2.05449		7		RPS28A
TCP1	-0.16927	-0.942078	-0.69291	0.621592	0.190838	-0.143459		7		TCP1
RAT1	-0.718031	-1.89023	2.41782	1.04411	0.662826	-0.38035		7		RAT1
YRB1	-0.0452024	-0.359281	1.00378	1.2922	-0.206402	-0.297152		7		YRB1
VMA5	-0.372842	-0.634836	1.803	2.53384	0.67612	-0.879938		7		VMA5
PRY1	0.716927	-0.754267	0.598284	0.640012	0.0313799	-0.427585		7		PRY1
BRE4	0.0579198	-0.521528	-0.190737	0.28773	-0.70047	-0.663066		7		BRE4
SSB1	-0.0990792	-1.11794	0.366023	0.450442	-0.229672	-1.06286		7		SSB1
VAS1	0.267682	-0.40402	0.804828	1.12298	-0.636716	-0.942607		7		VAS1
TOF2	0.013195	-1.49996	-0.564734	0.240106	-0.518458	-1.36206		7		TOF2
CLG1	-0.322384	-0.63368	2.35259	3.05012	-0.310195	-1.05266		7		CLG1
HMO1	-0.823413	-0.582121	-0.652595	0.336843	-1.10317	-0.936191		7		HMO1
HTS1	-0.325255	-1.13277	0.199452	0.208267	-2.27104	-2.3175		7		HTS1
SRO9	-0.284152	-1.48301	-0.143537	0.762152	-1.10624	-2.68502		7		SRO9
WHI2	-0.0294771	-0.284951	0.210721	0.629608	-0.933503	-1.4806		7		WHI2
MYO2	0.577561	-0.155422	0.190749	0.245359	-0.364848	-0.605745		7		MYO2
TIF1	-0.273887	-1.07321	0.817506	0.89303	-0.0906251	-0.732007		7		TIF1
OCA5	-0.370804	-1.3727	-0.146823	0.0270249	-0.351107	-0.800238		7		OCA5
RPL42A	-0.690872	-1.36441	0.604113	0.240288	-0.56641	-1.32196		7		RPL42A
MSB2	0.381304	-0.607127	0.0012341	0.964614	0.307692	-1.00145		7		MSB2
PHO88	0.190143	-0.159014	0.483409	0.675015	-0.327909	-0.730344		7		PHO88
PPH21	-0.169342	-0.545722	1.91413	0.768945	-0.0475018	-0.382348		7		PPH21
NAT1	0.484393	-0.189309	0.999462	1.77331	-0.280324	-0.746781		7		NAT1
MIG2	-1.34326	-2.27958	0.0314809	0.147355	0.271494	-1.73227		7		MIG2
NMD5	-0.130935	-0.996647	0.666136	0.127874	-0.752872	-1.84803		7		NMD5
LSM5	-0.173545	-0.278815	-0.15754	0.44259	-0.553523	-0.571779		7		LSM5
TIF2	-0.125022	-1.08786	0.620139	1.4292	0.577898	-0.528214		7		TIF2
URB1	-0.434565	-1.82592	-0.419749	0.0314166	-0.700033	-1.96227		7		URB1
DED81	-0.348092	-1.4812	0.472397	1.0084	-1.30234	-1.38289		7		DED81
RPL41A	-0.165708	-0.759048	-0.849508	0.0581262	-1.12262	-1.05909		7		RPL41A
HEK2	-0.088075	-0.332074	0.681633	0.611686	0.467842	-0.194391		7		HEK2
ALR1	-0.469415	-0.422319	0.32367	0.90961	-0.792151	-0.720443		7		ALR1
KIP3	-0.20823	-0.606812	1.06048	0.49198	0.860997	-0.215474		7		KIP3
RPL13B	-0.614171	-1.97015	0.23911	0.128355	-1.57652	-2.07535		7		RPL13B
TAF2	-0.0521673	-0.357011	-0.0855004	1.49411	0.240785	-0.804047		7		TAF2
MTC1	-0.238926	-0.381807	0.013836	0.838246	-1.04118	-0.997899		7		MTC1
YEF3	0.42824	-0.826388	0.710455	0.679906	0.298556	-0.793017		7		YEF3
CCT7	-0.178675	-0.532677	0.755058	0.168105	-0.351776	-0.793164		7		CCT7
TRP5	0.0312342	-0.422639	0.807045	0.957012	0.296005	-0.542627		7		TRP5
TOP1	0.526515	-0.0603274	0.480247	0.268677	-0.692036	-1.34545		7		TOP1
STE12	-0.465	-1.82936	1.255	0.296859	-0.963434	-1.98428		7		STE12
RPL20A	-0.69987	-1.82591	-0.0141498	0.0621343	-1.10059	-1.60141		7		RPL20A
RBS1	-0.533289	-0.617896	0.28793	0.911976	-0.981897	-1.06157		7		RBS1
SPC98	-0.798009	-2.14855	2.95172	4.37578	0.468651	-1.34229		7		SPC98
VMA6	-0.438338	-0.779705	1.92109	0.834128	-0.131636	-0.323574		7		VMA6
RPS25B	-1.65268	-2.13149	0.133068	0.348335	-0.323377	-0.309852		7		RPS25B
SSB2	-0.167633	-0.946365	1.02616	0.816497	0.0213176	-1.31942		7		SSB2
FLO5	-0.110911	-0.659887	0.355147	0.838191	0.24935	-0.341305		7		FLO5
MNN5	-0.121064	-1.29245	3.60664	2.97644	0.524569	-0.968108		7		MNN5
NOC4	-1.22494	-2.41251	-0.705719	0.571884	0.181162	-1.16503		7		NOC4
ADO1	-0.65342	-0.605748	-0.121292	0.0868303	-0.183323	-0.215362		7		ADO1
THR4	-0.127523	-0.607278	0.257072	0.932821	0.0617766	-0.962016		7		THR4
MYO1	0.445926	-0.54988	1.83617	1.08815	-0.40836	-1.28428		7		MYO1
RPS11A	-1.58907	-2.43353	0.244321	0.408937	-2.24176	-2.16389		7		RPS11A
RPL33A	-0.831766	-1.62509	-0.391199	0.0729768	-0.846689	-1.15987		7		RPL33A
RPS6B	-0.32121	-1.36677	0.0178588	0.434676	-0.714332	-1.51174		7		RPS6B
ZUO1	0.0592466	-0.888356	1.69101	1.24067	-0.176482	-2.20084		7		ZUO1
CCS1	-0.111931	-0.0674867	0.739299	0.577118	0.460237	-0.0374228		7		CCS1
ATP7	-0.562041	-0.213934	0.614429	0.589584	0.082065	-0.0547876		7		ATP7
RPS1A	-0.992303	-1.9186	0.0626443	-0.748177	-0.512338	-1.12601		8		RPS1A
VRG4	-0.673014	-0.917538	0.544868	-0.101766	-0.239148	-0.607609		8		VRG4
PTI1	-0.351851	-0.890984	-0.680504	-0.392806	-0.510164	-0.31762		8		PTI1
MET6	0.96158	-0.0215186	-1.00248	-0.705321	0.465113	-0.059436		8		MET6
EXG2	-0.271758	-0.534784	-0.201593	-0.647644	-0.793662	-0.62232		8		EXG2
RPL25	-0.601771	-1.62139	-1.30952	-1.1059	-1.79336	-2.20292		8		RPL25
ANP1	-0.6403	-2.10787	0.0995695	-0.442141	-0.341916	-0.856112		8		ANP1
RPS17B	-0.982818	-2.14368	-1.59216	-0.578769	-2.55144	-3.30246		8		RPS17B
RPL9B	0.197025	-0.585839	-1.09799	-1.46024	-1.09451	-1.48856		8		RPL9B
MNN1	0.331604	-0.332508	-1.4688	-1.28456	-1.36384	-1.09426		8		MNN1
PSE1	-0.566316	-1.56438	-0.27455	-0.320143	-0.711505	-1.57247		8		PSE1
YSP1	-0.555168	-1.06064	-1.05587	-2.10456	-0.484243	-0.710042		8		YSP1
GCV3	-0.148345	-0.676305	0.429581	-0.238904	0.155888	-0.584687		8		GCV3
TAO3	0.226392	-0.423853	1.59539	-0.174166	-0.0895763	-0.611014		8		TAO3
NTE1	-0.114616	-1.31753	0.0123868	-0.63157	0.0178519	-0.220637		8		NTE1
HIP1	0.117412	-0.194191	-0.464987	-0.297099	0.603481	-0.298393		8		HIP1
BUD4	-0.0700784	-1.09855	0.722148	-0.27646	-0.365999	-1.49871		8		BUD4
NDE1	-0.00714579	-0.886618	0.23939	-0.403636	0.384171	-0.312615		8		NDE1
MNL2	-0.750459	-2.46029	0.426644	-1.448	-1.23724	-2.85337		8		MNL2
MET5	0.334691	-0.406873	-0.713317	-0.390186	0.326886	-0.148669		8		MET5
RPL6A	-1.05907	-1.9084	0.0302912	-0.700611	-0.82289	-1.29222		8		RPL6A
DYS1	-1.71364	-1.85736	1.00717	-1.425	-0.111037	-0.931194		8		DYS1
MUM2	-0.190068	-0.518611	-0.473035	-3.12774	-0.750072	-0.51003		8		MUM2
HFI1	-1.57926	-2.76919	0.361945	-1.48651	0.0177533	-0.566239		8		HFI1
TIM23	-0.557319	-0.374111	-0.496968	-0.801914	-0.916038	-1.14164		8		TIM23
VHT1	-0.749482	-1.43664	0.243968	-0.0291217	-0.341847	-0.490758		8		VHT1
NRD1	-0.550225	-1.26938	-0.609628	-0.649249	-0.810727	-0.875083		8		NRD1
GDA1	-1.08529	-1.7848	0.0927807	-0.805815	-0.243972	-0.41624		8		GDA1
SPE2	-0.311867	-0.225308	-0.0524352	-1.46767	-1.1658	-1.74316		8		SPE2
RPL10	-0.0692052	-0.91169	0.0395881	-0.00517876	-0.0370516	-0.616058		8		RPL10
SRP68	-0.160523	-0.946527	0.300621	-0.727604	-0.437192	-1.19342		8		SRP68
VPS74	-1.28454	-1.00899	0.299628	-0.592412	-1.00927	-1.05612		8		VPS74
FOL1	-0.814649	-1.10146	-1.48871	-0.838364	-1.84643	-2.49596		8		FOL1
RPS10A	-0.500555	-1.72844	-0.437358	-0.0977346	-0.504297	-1.12312		8		RPS10A
LRG1	0.101567	-0.200848	0.602153	-0.353341	-0.601852	-1.3955		8		LRG1
RPL24B	-0.961817	-1.83127	0.272601	-0.137862	-1.67421	-2.16839		8		RPL24B
NEW1	0.183121	-1.00167	-0.0822291	-0.0996186	-0.0852222	-1.47237		8		NEW1
SHM2	0.0372268	-0.790527	-0.277166	-1.5757	0.722789	-0.153802		8		SHM2
FHL1	0.645419	-0.533775	-0.0855683	-1.97172	-0.531997	-1.1008		8		FHL1
NUP145	0.0304297	-0.740125	-0.143059	-1.08918	-0.604598	-0.961633		8		NUP145
RPS20	-0.458867	-0.953495	-0.449615	-0.344989	-0.421916	-1.12009		8		RPS20
RPA190	-0.186648	-1.1471	1.22011	-0.122837	-0.271353	-1.38877		8		RPA190
WRS1	-0.801322	-1.70861	-1.18175	-1.36914	-1.64506	-1.98945		8		WRS1
MGM1	-0.224072	-1.14564	-0.200034	-0.406949	0.0952703	-0.0907121		8		MGM1
RPS2	-0.554756	-1.35243	0.143191	-0.112265	-0.653205	-1.46581		8		RPS2
ARN1	0.0498128	-0.938063	-0.191499	-1.17271	-1.36001	-1.58106		8		ARN1
LYS21	0.0151279	-0.53384	0.482053	-1.14833	-0.457857	-1.0434		8		LYS21
GCD1	-0.6905	-2.31593	-0.554524	-0.513591	-1.35591	-2.53143		8		GCD1
RPL32	-0.62139	-1.40206	-0.409879	-0.444591	-0.599114	-1.28745		8		RPL32
NOP7	-1.74095	-2.53722	-0.193317	-0.436711	-0.870157	-2.06573		8		NOP7
CYK3	-0.113742	-1.11492	-0.125281	-0.502684	0.1744	-0.27615		8		CYK3
CLU1	0.243036	-0.193755	-0.274444	-0.713275	-0.403037	-0.402557		8		CLU1
RPL35A	-0.892442	-1.91755	-0.648918	-0.327216	-1.63192	-2.41169		8		RPL35A
IMD3	-1.13212	-0.849042	-1.16448	-1.08226	-1.34734	-1.64014		8		IMD3
SXM1	-0.357359	-1.22071	-0.17459	-0.697974	-1.04564	-2.1634		8		SXM1
OSM1	-0.976485	-0.966055	-0.252705	-3.96415	-0.233431	-0.440269		8		OSM1
PHO86	-0.891	-1.05058	0.425371	-0.0435433	0.215822	-0.241816		8		PHO86
KES1	-0.558826	-1.00955	0.685264	-0.375028	-0.79816	-1.67484		8		KES1
SWE1	0.0373087	-1.24476	0.571813	-0.73692	-0.0827759	-1.10586		8		SWE1
ARG5_6	-0.310567	-1.59186	-1.12061	-1.23513	0.550462	-0.850752		8		ARG5_6
ECM25	-0.594601	-1.20595	1.25337	-0.0576492	0.0907675	-0.37497		8		ECM25
RPS0A	-0.561552	-1.55555	-0.353955	-0.501475	-2.01599	-2.15556		8		RPS0A
PRS1	-1.14764	-1.96221	1.0668	-1.19521	-1.11599	-1.71277		8		PRS1
PCL1	0.629073	-1.4559	0.112311	-1.034	-0.154476	-1.26896		8		PCL1
KRS1	0.387109	-0.037381	-0.636438	-0.560254	-0.168829	-1.03978		8		KRS1
NOB1	-1.43845	-3.10591	0.47554	-1.28294	-2.20901	-3.26748		8		NOB1
DBP2	-0.200679	-1.30668	-1.76806	-1.48684	-0.749174	-1.80463		8		DBP2
URA7	-0.272094	-1.98282	1.00001	-1.52879	-0.505417	-1.54491		8		URA7
TRS120	-1.44874	-2.53499	-0.00510926	-1.48256	-0.205884	-0.624953		8		TRS120
RPL36A	-0.391725	-1.71283	-1.03648	-0.667012	-1.65817	-1.81536		8		RPL36A
COG3	-0.837968	-1.31701	-0.628789	-0.512305	-1.29739	-1.96966		8		COG3
RPL8B	-0.547822	-1.47034	-1.15399	-1.31012	-0.355398	-1.12261		8		RPL8B
RPL12B	-0.711139	-1.67671	0.502893	-0.631349	-1.57632	-1.68242		8		RPL12B
HPR1	-0.538249	-1.16502	0.708279	-1.36391	0.00710542	-0.742163		8		HPR1
RPL7B	-0.826534	-1.7984	-1.17833	-1.61933	-1.16373	-1.30361		8		RPL7B
UBP10	-0.261265	-0.931502	0.77895	-0.89034	-0.117566	-1.37903		8		UBP10
RMD9	0.184432	-0.633429	1.47796	-0.603647	-1.11672	-1.56777		8		RMD9
RPS19B	-0.785617	-1.72236	-0.512466	-0.769008	-1.18589	-0.98646		8		RPS19B
RPL1B	-0.745107	-1.80703	0.282412	-0.524142	-0.925471	-1.7788		8		RPL1B
RPL17A	-1.02829	-2.06968	-0.488686	-0.0820568	-1.3084	-2.34241		8		RPL17A
SAM2	0.298324	-0.374322	0.093095	-0.478674	-0.507567	-0.445		8		SAM2
RPL2B	-0.2173	-1.30572	-0.818674	-0.107818	-0.705876	-0.546523		8		RPL2B
UTP14	-0.51712	-1.54279	0.0786882	-0.778951	-1.12458	-1.90158		8		UTP14
SKY1	-0.0612614	-0.334553	-0.59611	-0.879876	-1.28719	-1.87974		8		SKY1
RPL22B	-1.27098	-2.34312	-0.395249	-0.668895	-1.43625	-2.05899		8		RPL22B
ZRT2	-0.0725984	-1.36516	-0.270469	-0.26631	-1.20623	-1.55268		8		ZRT2
MRPS16	-0.380371	-0.429536	0.615863	-1.39078	-0.0613681	-0.0452566		8		MRPS16
RPS22B	-0.564911	-1.14986	-0.130795	-0.175778	-0.548336	-1.06106		8		RPS22B
TPO1	-0.480337	-1.08285	-1.40441	-1.50728	-1.01119	-1.81838		8		TPO1
LEU3	-0.819041	-1.53107	-0.695208	-1.04722	-1.62959	-2.16144		8		LEU3
PHO4	-0.216356	-1.23762	0.455003	-0.287598	-0.348622	-1.03318		8		PHO4
UTP22	-0.0448301	-1.05061	1.00523	-0.428913	-0.692989	-2.00326		8		UTP22
KAE1	-1.02655	-1.3784	0.656247	-1.06652	0.0309155	-0.476983		8		KAE1
FRS2	0.0870002	-0.933651	-0.234153	-1.04427	-1.48159	-2.14582		8		FRS2
LST4	-0.532444	-1.79157	0.959702	-0.421995	-0.875549	-0.737934		8		LST4
NDC1	-0.476639	-0.354085	1.22553	-0.047209	-0.0115088	-0.357375		8		NDC1
SSS1	-1.22957	-1.1111	0.115171	-0.762724	-0.922973	-1.10513		8		SSS1
RPL22A	-0.971543	-2.27534	-0.657067	-0.528483	-1.70813	-2.42633		8		RPL22A
EMG1	-1.80131	-2.97299	-0.655724	-0.508353	-0.934012	-1.86655		8		EMG1
EXO5	-0.480549	-0.725566	-0.748245	-1.56434	-0.557225	-1.09298		8		EXO5
ENT4	-0.0507606	-0.0265901	0.030607	-2.22943	-0.496714	-0.0405128		8		ENT4
RRP14	-0.203443	-0.935671	0.702008	-0.31798	-2.52302	-2.68659		8		RRP14
ESS1	0.211757	-0.0276447	0.10449	-1.64536	-0.753779	-0.787415		8		ESS1
SUL2	0.351012	-0.207274	-0.743831	-1.81517	-0.599782	-0.649096		8		SUL2
RPL38	-0.281213	-1.17499	0.261203	-0.45305	-1.22965	-1.30147		8		RPL38
ARO8	0.0387231	-0.0643181	0.447064	-0.0432836	-0.208683	-0.221026		8		ARO8
BAS1	-0.362943	-1.66415	0.145101	-0.297099	-0.937278	-1.36341		8		BAS1
UTP9	-1.05825	-1.82068	-0.830649	-0.767658	-2.53242	-3.09861		8		UTP9
KEX1	-0.643075	-0.871047	0.276916	-0.392128	-0.168383	-0.077715		8		KEX1
PDR16	-0.209431	-1.06395	0.0735917	-0.856342	-0.208909	-1.41939		8		PDR16
GWT1	-0.878129	-1.50083	-0.384741	-0.873476	0.204573	-0.277233		8		GWT1
RPL5	-0.139714	-1.19376	-0.0729308	-0.0527104	-0.520906	-1.58371		8		RPL5
AXL1	0.27323	-0.907291	0.0360285	-0.131099	-0.717022	-1.43107		8		AXL1
YHB1	-0.850967	-0.39902	-0.430153	-0.30292	-0.655922	-0.72205		8		YHB1
KTR1	-0.475913	-0.645843	-0.386157	-3.60172	-1.9138	-1.28261		8		KTR1
IFH1	-0.0262845	-0.996154	-0.559553	-1.58376	-1.09164	-2.4038		8		IFH1
ARG1	0.189878	-0.224402	-1.93899	-1.75562	0.466632	-0.461003		8		ARG1
GCR1	-0.0625456	-0.776443	-0.131301	-0.868158	-0.308132	-0.624012		8		GCR1
CDS1	-1.25679	-2.48111	0.0169701	-0.542873	-0.792376	-1.59209		8		CDS1
URA1	0.00743029	-1.10244	-0.166847	-0.697819	-0.257646	-1.27669		8		URA1
SCW11	0.843965	-0.00341594	-0.148262	-1.64353	1.01958	-0.475199		8		SCW11
LYS4	-1.02963	-1.48609	-0.748744	-1.15399	-1.48718	-2.60671		8		LYS4
SLM3	-0.205764	-0.266873	-0.893141	-1.73798	0.135925	-0.569304		8		SLM3
RPL13A	-0.747746	-2.18321	0.184001	-0.449211	-1.27348	-2.39426		8		RPL13A
NOG2	-0.639772	-1.38982	-0.659809	-0.280902	-0.206638	-0.566384		8		NOG2
RPL39	-0.658383	-1.62348	-0.671316	-0.389867	-1.25194	-1.98574		8		RPL39
RPL30	-1.21203	-2.14947	-0.74987	-2.32107	-1.219	-2.08705		8		RPL30
PFK2	0.37895	-0.249628	0.204058	-0.265625	-0.30194	-0.950996		8		PFK2
ATP14	-0.130272	-0.770509	-0.0250871	-1.9744	-0.277925	-1.09835		8		ATP14
RPS14B	-0.720561	-1.86999	-1.18483	-1.09591	-0.994877	-1.12748		8		RPS14B
RPL42B	-1.21901	-1.88414	0.640289	-0.114188	-0.716131	-1.34088		8		RPL42B
NUP100	-0.25167	-0.644797	-0.403318	-0.432478	-0.262909	-0.835899		8		NUP100
RPL8A	-0.581447	-2.11653	-1.70206	-2.00614	-0.282368	-1.68355		8		RPL8A
HRP1	-0.724615	-0.807048	0.0788634	-0.0408339	-0.303146	-1.59575		8		HRP1
ZAP1	-0.0712325	-1.39299	0.453215	-0.297165	-1.5499	-1.90507		8		ZAP1
NAM2	0.148004	-0.109105	-0.0768032	-0.760798	-0.62056	-0.89642		8		NAM2
NUP85	-0.92941	-1.13601	-0.155771	-0.120737	-0.786778	-1.25716		8		NUP85
RPL36B	-0.645755	-1.27484	-0.32632	-0.398365	-0.867144	-1.3124		8		RPL36B
AIR2	-1.18327	-0.731467	0.0193221	-1.1742	-0.407259	-0.393543		8		AIR2
HXT1	-0.334844	-1.05067	-0.0699498	-0.775547	-0.0578233	-1.02268		8		HXT1
NGL2	-0.0862538	-0.706313	-1.1501	-1.06403	-0.448131	-1.17464		8		NGL2
IZH2	-0.636616	-1.07707	-1.5552	-2.9541	-0.494989	-0.472683		8		IZH2
RPS24A	-0.493306	-1.75197	-0.0614674	-0.26733	-1.30759	-1.53521		8		RPS24A
EXG1	0.0014815	-0.939994	-0.447111	-0.577106	0.339799	-0.202841		8		EXG1
RPS24B	-1.344	-2.19822	-0.646427	-0.717194	-1.754	-2.34733		8		RPS24B
RPL34B	-0.651686	-1.94319	-0.95531	-0.788368	-0.53825	-1.66383		8		RPL34B
CWP2	-0.393753	-1.09553	-0.540236	-1.4873	-0.591059	-1.14323		8		CWP2
RPL6B	-0.710595	-2.35458	-0.980932	-0.803034	-1.31257	-1.90515		8		RPL6B
RPL20B	-0.822375	-1.66782	0.490869	-0.0570415	-0.793316	-1.37931		8		RPL20B
EAF1	0.261634	-0.138964	0.0373671	-0.663171	0.0419559	-0.358528		8		EAF1
RRP43	-0.788517	-0.869508	-0.26565	-0.815298	-1.79347	-2.22513		8		RRP43
FAR1	0.141895	-1.32742	-0.910476	-0.467963	-0.293221	-1.83806		8		FAR1
FET3	0.578163	-0.545019	-0.764105	-0.662316	-0.395632	-0.513167		8		FET3
RPL14A	-0.697688	-1.79019	-0.56894	-0.387751	-1.08475	-1.40836		8		RPL14A
HYP2	-0.447182	-0.584903	0.121706	-0.734182	-0.0299271	-0.312287		8		HYP2
RPL41B	-0.929079	-1.07767	-0.567486	-0.411709	-1.26407	-1.67472		8		RPL41B
RPL40A	-0.594182	-1.36343	-0.0744123	-0.836012	-0.946761	-1.16509		8		RPL40A
ICL1	0.10907	-0.228659	-0.782783	-2.23229	0.285797	-0.228325		8		ICL1
GUA1	-0.451057	-1.79153	-1.0071	-0.956993	-1.38054	-2.69391		8		GUA1
MED1	-0.723354	-1.14771	0.515689	-0.134944	-0.310315	-1.3002		8		MED1
RPL17B	-0.627558	-2.28892	-0.256487	-0.0527557	-2.55191	-3.22018		8		RPL17B
GIC2	-0.258367	-0.772562	-1.75584	-1.12813	0.5384	-0.812449		8		GIC2
AAT2	-0.129574	-0.68473	0.720991	-0.0318844	0.666642	-0.00393197		8		AAT2
RPS21A	-0.833354	-2.25294	-0.624286	-0.664846	-1.22395	-2.07682		8		RPS21A
CIS3	-0.542954	-1.00391	0.168195	-0.896888	-0.343371	-1.17926		8		CIS3
HMS2	-0.181143	-1.14048	-0.763025	-1.56178	-0.912227	-2.17514		8		HMS2
CRH1	-0.122462	-0.162735	-0.231511	-1.174	0.214126	-0.119914		8		CRH1
HLR1	-0.00425785	-1.16494	1.41269	-0.0435661	0.633761	-1.37123		8		HLR1
RPL18A	-0.536431	-1.662	-0.514951	-0.656332	-0.679085	-1.08791		8		RPL18A
SUN4	0.318594	-0.697122	-0.525599	-0.581993	-0.107078	-0.895767		8		SUN4
LYS20	-0.0239035	-0.527215	-0.187075	-0.777813	-0.360075	-1.33554		8		LYS20
ERG3	-0.776987	-1.82179	-0.152163	-2.4207	-0.450889	-1.17847		8		ERG3
RPL34A	-0.755153	-2.64951	-0.742668	-0.592166	-1.8211	-2.94082		8		RPL34A
PFK27	-0.836323	-0.647694	-0.0517564	-2.95653	-0.215239	-0.912672		8		PFK27
RAX2	-0.601463	-1.6395	0.0165244	-0.0837946	0.618933	-0.530058		8		RAX2
GDS1	-0.483985	-1.26016	0.513466	-1.01098	-0.553357	-1.94894		8		GDS1
SAN1	-0.293644	-0.817258	-0.379177	-0.146403	-0.195378	-0.689163		8		SAN1
RPS27A	-0.843131	-1.72571	-2.11365	-1.77672	-2.25736	-2.91269		8		RPS27A
PSD1	0.0812414	-1.04189	0.820115	-0.45881	-1.12972	-1.80172		8		PSD1
HSL7	-0.608752	-1.53657	-0.395262	-0.708243	-0.541109	-0.684011		8		HSL7
ERG4	-1.25682	-1.86857	-0.952473	-1.40954	-0.381425	-1.47162		8		ERG4
FCP1	-0.358121	-1.45248	0.0277792	-0.489381	-0.561608	-0.759149		8		FCP1
SWI1	0.492607	-0.530955	0.259973	-0.982408	-0.485879	-0.896274		8		SWI1
RPL21B	-0.430204	-1.54086	-0.239794	-0.0595885	-0.53301	-0.814779		8		RPL21B
RPS27B	-0.470331	-1.96414	-0.830992	-1.22189	-1.34053	-1.64068		8		RPS27B
TIF4631	0.0752755	-1.13765	0.801983	-0.0923601	-0.814991	-2.07381		8		TIF4631
HST3	-0.533973	-2.0158	0.715767	-0.0663965	-0.401168	-1.21305		8		HST3
RPS28B	-0.636671	-1.93239	0.0642679	-0.838059	-0.895781	-1.89146		8		RPS28B
ASC1	-0.555954	-1.2538	-0.990394	-1.32247	-0.489293	-0.99155		8		ASC1
PMT2	0.294381	-0.329567	-1.7183	-0.0720867	-0.372122	-0.451207		8		PMT2
UTR2	-0.476231	-1.86742	-0.67629	-1.26101	-0.849614	-1.52852		8		UTR2
PMP1	-0.197424	-0.940591	-0.827956	-0.420158	-0.0574786	-0.308996		8		PMP1
RPS4B	-0.510101	-1.57972	-0.525963	-0.34925	-1.33211	-2.18087		8		RPS4B
MTD1	-0.520386	-0.245493	-0.500125	-0.705996	-0.559809	-0.459087		8		MTD1
KIN4	-0.0703055	-1.06499	0.728782	-0.548683	-0.6285	-1.74968		8		KIN4
SVL3	0.281065	-0.092441	0.13786	-0.131601	-1.06253	-1.44386		8		SVL3
APL5	-0.0369307	-0.406084	0.945123	-0.887176	0.0505572	-0.611289		8		APL5
SRP1	-0.322861	-0.353151	0.00843188	-1.21564	0.51516	-0.0191199		8		SRP1
PIP2	-0.159634	-0.906199	-0.674979	-0.407765	0.189795	-0.543497		8		PIP2
YOX1	0.319272	-1.34155	0.885478	-0.179518	0.0862502	-1.49693		8		YOX1
RIX7	-0.254491	-1.32235	0.304692	-0.0569994	-0.911698	-2.01043		8		RIX7
YHM2	-0.668474	-1.2656	0.0150188	-0.144335	-0.563147	-0.566911		8		YHM2
SVF1	-0.45469	-0.865644	-1.201	-1.48843	-0.419563	-0.897393		8		SVF1
RPL18B	-0.713237	-1.76564	-0.0824465	-0.536427	-1.18107	-1.54143		8		RPL18B
TMA19	-0.663915	-0.739855	-0.196731	-0.352184	-0.257024	-1.6572		8		TMA19
UTP10	-0.306646	-1.43917	-0.426977	-0.108024	-0.663217	-1.86876		8		UTP10
MRS3	-0.163093	-0.259709	-1.47879	-2.14206	-1.281	-1.99899		8		MRS3
RPL23A	-0.406009	-1.43542	0.123731	-0.12749	-1.20723	-1.33544		8		RPL23A
MET3	0.469676	-0.266675	-0.558235	-0.823492	-0.61024	-0.184261		8		MET3
URA2	0.587408	-0.270776	-0.220984	-0.0713564	-0.484072	-0.798094		8		URA2
ATR1	-0.79755	-0.575923	-0.181771	-1.68987	-0.0732278	-0.336267		8		ATR1
GIS2	-1.49029	-1.5522	0.935833	-2.14291	-0.727781	-1.67122		8		GIS2
MET1	0.346417	-0.874158	-1.01813	-0.362616	-0.448025	-0.840888		8		MET1
RPL7A	-1.15662	-1.88413	-0.926569	-1.09838	-1.11673	-1.54707		8		RPL7A
ERG5	-0.0812293	-0.908779	-0.183849	-0.682994	-0.527226	-1.10079		8		ERG5
SML1	-1.10271	-1.51999	-1.78983	-3.56115	-0.287237	-1.2063		8		SML1
TGS1	-0.280596	-0.664999	-1.3483	-1.90481	-0.132914	-0.109308		8		TGS1
RPS0B	-0.579542	-1.66216	0.472472	-0.795197	-1.42799	-1.78263		8		RPS0B
RPL35B	-1.23525	-2.06795	-0.0758852	-0.166803	-1.34092	-1.96973		8		RPL35B
RPS16B	-0.638331	-1.78468	-0.066181	-1.25196	-1.02387	-1.96745		8		RPS16B
ZRC1	-0.935917	-1.73926	-0.578302	-1.50013	-0.554281	-1.49976		8		ZRC1
NUP2	-0.373999	-1.23626	-0.288086	-1.43116	0.217409	-0.321233		8		NUP2
RPL37A	-0.781049	-2.45999	-0.792799	-0.982059	-1.70579	-2.23481		8		RPL37A
MOD5	-0.938632	-0.0185509	-0.750706	-1.0142	-0.699171	-1.22972		8		MOD5
RPS14A	-0.461931	-1.28772	-0.3901	-0.218206	-0.898229	-1.53381		8		RPS14A
SIT1	0.239315	-1.02332	-1.01915	-1.2348	-1.16554	-1.01125		8		SIT1
IQG1	0.487961	-0.810032	-0.135039	-1.16638	-0.207652	-1.59695		8		IQG1
GNP1	-0.221513	-0.729272	-0.785261	-0.59685	-0.184627	-0.192392		8		GNP1
SST2	-0.739751	-2.33227	-0.287897	-2.04637	-0.149366	-1.77554		8		SST2
RPL33B	-0.744326	-1.6792	-0.601823	-1.55336	-0.983782	-1.44036		8		RPL33B
HMG1	-0.146813	-1.16612	-0.573602	-0.0610442	0.129295	-0.618054		8		HMG1
SEY1	-0.342317	-1.06687	0.609625	-2.11287	-0.26528	-0.79332		8		SEY1
ARO1	0.104765	-0.297256	-0.102372	-0.439979	-0.104001	-0.473561		8		ARO1
UBR2	0.00173976	-0.995011	-0.658444	-1.18725	-0.787329	-1.12165		8		UBR2
RPS3	-0.349338	-0.768402	-0.0249572	-0.446621	-0.427902	-1.16487		8		RPS3
NUP192	-0.354447	-1.654	0.321377	-0.0712122	0.119176	-0.364354		8		NUP192
ERG7	-0.301228	-1.43009	0.19678	-0.304695	0.498552	-0.480731		8		ERG7
SYG1	0.245167	-0.547645	0.195189	-0.0451542	0.00386443	-0.922407		8		SYG1
AGE1	-1.7409	-1.15918	1.09758	-0.254734	-0.217627	-0.806179		8		AGE1
URA10	-0.246431	-0.65828	-0.449326	-0.715265	-0.022182	-0.247743		8		URA10
SEC14	-1.06551	-1.83384	0.205173	-0.89034	-0.0621616	-1.43437		8		SEC14
STE2	-0.760893	-2.16717	-0.695871	-0.92441	0.337544	-0.926569		8		STE2
STO1	-0.233014	-0.953749	-0.702618	-0.875533	0.00911671	-0.45685		8		STO1
LEU9	-0.364022	-0.951743	-0.690756	-1.55493	-0.380529	-0.890802		8		LEU9
RPS16A	-0.192251	-0.652314	-1.79803	-1.35944	-1.07507	-2.00375		8		RPS16A
NET1	0.309362	-0.669053	0.306342	-1.02158	-0.0857898	-0.315063		8		NET1
PRS3	-0.81765	-1.51745	-1.40009	-2.95789	-2.27534	-3.2998		8		PRS3
NSL1	-0.633146	-0.317105	0.272275	-0.992548	-0.382783	-0.788935		8		NSL1
CKI1	-0.34322	-0.528089	0.238898	-1.60721	-0.793041	-0.293524		8		CKI1
SET2	-0.939824	-1.18132	1.91676	-0.343276	-0.293515	-0.392083		8		SET2
ARF2	0.238805	-0.166434	-0.613277	-0.798236	-1.03355	-0.698918		8		ARF2
RRP4	-1.44707	-3.13906	0.158578	-2.45269	-0.776247	-1.76487		8		RRP4
SMT3	-0.351629	-0.329543	-0.558363	-1.4713	-1.2017	-1.32074		8		SMT3
SLS1	-0.488282	-0.352218	-0.425361	-0.344695	-0.321468	-0.249248		8		SLS1
HER1	0.133287	-0.0847312	-0.137969	-1.14606	0.0329691	-0.157606		8		HER1
TAE2	-0.106921	-0.834058	0.957587	-0.23416	0.596473	-0.0428576		8		TAE2
RNR1	0.792294	-0.354629	-0.3302	-0.615031	0.122306	-1.03242		8		RNR1
IMD4	-0.858742	-0.953419	-0.870948	-0.462171	-0.697784	-0.965845		8		IMD4
SNQ2	0.117562	-0.0515612	-1.52086	-1.5529	-0.0776422	-0.512386		8		SNQ2
RPL3	-0.206029	-1.26785	-0.564447	-0.859691	-1.023	-1.363		8		RPL3
TFG1	-0.263966	-0.274783	0.259946	-0.0218067	0.181252	-0.00731677		8		TFG1
GGC1	0.0149734	-0.141238	-1.0898	-1.55224	-0.218422	-0.70932		8		GGC1
LIA1	-0.676807	-2.28671	-1.02232	-1.41237	0.47465	-1.57805		8		LIA1
POM152	0.116111	-0.565855	-0.352731	-1.18978	-0.344716	-0.983774		8		POM152
RPS7A	-0.811549	-2.01034	-1.32794	-1.54911	-1.34754	-2.01811		8		RPS7A
ENV9	-0.188691	-1.07277	0.0680101	-0.923571	-1.25588	-1.50193		8		ENV9
FUR1	0.415698	-0.922339	0.23456	-0.711291	-0.286766	-0.737853		8		FUR1
GLO3	-0.288049	-0.638242	0.0988892	-0.89034	-1.29027	-1.5616		8		GLO3
RPL16B	-0.562688	-1.30347	-0.548276	-0.736642	-2.32843	-2.93493		8		RPL16B
FAA3	-0.11772	-0.816105	-1.38711	-2.3165	-0.529228	-1.08661		8		FAA3
MNT3	-0.512369	-0.461692	-1.10358	-1.60598	-0.249666	-0.326883		8		MNT3
UTP20	-0.132146	-1.38636	0.326336	-0.359822	-0.71094	-1.56633		8		UTP20
RPS9A	-0.64837	-1.75744	-1.20636	-1.29617	-1.29968	-1.5909		8		RPS9A
RPL9A	-0.667789	-1.77863	-0.445955	-0.625151	-0.0050614	-1.31909		8		RPL9A
RPS17A	-0.725264	-1.4811	-0.794797	-0.222587	-1.87882	-2.50058		8		RPS17A
CPT1	-0.642014	-1.14988	-0.701376	-0.770973	-0.402387	-0.889791		8		CPT1
RTT10	-0.661585	-1.39331	0.547859	-0.0218724	-0.116658	-0.823143		8		RTT10
MFA2	0.85574	-0.481683	-2.13727	-0.884327	0.00360145	-1.22638		8		MFA2
RPS25A	-0.272951	-1.1356	0.155323	-0.486762	-0.351259	-0.838399		8		RPS25A
PRE6	-0.667516	-0.668631	0.0421419	-0.167874	-0.704753	-0.602339		8		PRE6
POL5	-0.530363	-2.50689	0.707184	-0.223322	-0.688496	-2.07229		8		POL5
AIM38	-0.172793	-0.592508	-1.10043	-1.2324	-0.338215	-0.94667		8		AIM38
STE6	0.351994	-0.75972	0.0560872	-0.716263	0.474577	-0.88389		8		STE6
HCM1	0.185635	-1.1174	-0.530373	-0.584249	0.0889783	-1.64576		8		HCM1
RPS29A	-0.682906	-1.7463	-0.728754	-0.915176	-0.885575	-0.781243		8		RPS29A
DSE2	0.700252	-0.0518101	-0.318687	-1.11174	0.0824077	-0.291512		8		DSE2
RPS7B	-0.660447	-1.53065	0.257662	-0.464111	-0.866125	-1.30941		8		RPS7B
TMN3	-0.723433	-1.77781	0.163197	-0.977097	-1.08263	-1.62732		8		TMN3
RPL28	-0.556109	-1.30146	-0.969884	-0.813044	-0.869764	-0.696747		8		RPL28
VID27	0.24247	-0.304967	0.620844	-0.682911	-0.600004	-0.554004		8		VID27
PUS7	-0.826094	-1.88646	-0.774196	-1.05893	-1.42776	-2.60423		8		PUS7
ACO2	-0.311821	-1.95055	-0.452148	-0.923743	-0.826999	-2.21395		8		ACO2
RTF1	0.0978239	-0.147535	-1.72075	-0.474744	-0.393402	-0.547952		8		RTF1
ARO4	-0.795939	-2.09275	-0.312482	-0.523272	-0.514017	-1.44404		8		ARO4
RPS21B	-0.0474987	-1.5419	-0.559482	-0.106716	-1.95213	-2.45229		8		RPS21B
TOA1	-0.342785	-0.227246	1.03028	-1.1718	-0.604898	-0.411015		8		TOA1
RPL40B	-0.743082	-1.835	0.280937	-0.944196	-1.31114	-1.58366		8		RPL40B
DUR3	-0.12232	-0.0282113	-1.30435	-0.0969401	-0.783072	-0.75973		8		DUR3
RPL16A	-0.964959	-1.96304	-0.999635	-0.760898	-0.634304	-0.818085		8		RPL16A
GCV2	0.590128	-0.41637	-0.660984	-1.75411	0.25115	-0.615504		8		GCV2
MCM7	0.21855	-0.918624	0.787273	-1.19764	-0.595469	-1.26146		8		MCM7
HSL1	0.765043	-0.0115758	-0.279514	-0.00864014	-0.0550907	-0.944604		8		HSL1
EAR1	-0.0392865	-0.599946	1.61537	-0.876938	0.0205373	-0.25117		8		EAR1
SFB3	0.128953	-0.522935	0.0410599	-0.724704	-0.11837	-0.118579		8		SFB3
MET2	0.404918	-0.18596	0.490856	-0.97273	-0.848237	-0.503319		8		MET2
VMA10	-0.557686	-1.01806	-0.0303753	-0.379612	-0.599514	-0.500389		8		VMA10
RAP1	0.349522	-0.519414	-0.678542	-0.39457	-2.23612	-2.4617		8		RAP1
MTM1	-0.0302267	-0.163118	-0.50041	-1.29043	0.0300927	-0.395293		8		MTM1
RBA50	-0.611236	-0.424163	0.378048	-0.840586	-0.885017	-2.04739		8		RBA50
DSL1	-0.742183	-1.01136	1.43421	-1.91175	0.0774378	-0.467764		8		DSL1
RCO1	-0.329901	-0.631943	0.358688	-0.26899	-0.374287	-0.448585		8		RCO1
RPS29B	-1.09384	-2.37271	-1.31929	-1.13538	-1.27018	-1.73373		8		RPS29B
MET7	-0.662072	-1.31489	-0.719415	-0.669008	-0.386198	-1.18078		8		MET7
UTP5	-1.04086	-2.30693	0.0674722	-0.848673	-0.804956	-2.1983		8		UTP5
PUF2	-0.130926	-0.189798	0.358333	-0.540855	0.288814	-0.0643355		8		PUF2
RPL27B	-0.615011	-1.87191	-0.289545	-0.215228	-1.91955	-2.23592		8		RPL27B
RPL11A	-0.972139	-1.87032	-0.191799	-0.0746281	-1.41617	-2.41069		8		RPL11A
TDA9	0.283856	-0.73896	0.421406	-0.100454	-0.107314	-0.435351		8		TDA9
MUP1	0.49124	-0.128236	-1.16847	-1.03168	-0.0857201	-0.0829189		8		MUP1
STR2	-0.306078	-0.767349	0.515503	-0.230548	0.551587	-0.00933014		8		STR2
MET4	-0.362216	-0.787276	0.268835	-0.725463	-0.448689	-0.437558		8		MET4
LYS12	-0.380073	-1.57151	-0.987028	-1.48996	-0.83456	-1.72174		8		LYS12
RSC3	0.317464	-0.115128	0.30066	-0.390915	0.16974	-0.181829		8		RSC3
RPS12	-0.900353	-1.77896	-0.0338535	-0.700223	-1.09201	-2.00819		8		RPS12
HIS7	-0.503664	-1.50094	-0.871246	-1.05981	-0.117516	-0.529182		8		HIS7
CHO1	-0.194058	-1.21086	-1.67429	-1.48267	0.379914	-0.0908982		8		CHO1
RPS10B	-1.11268	-2.09717	-0.387504	-0.527819	-0.727398	-1.72352		8		RPS10B
FAA4	0.0402264	-0.176505	-0.652219	-1.10196	-0.289496	-0.803327		8		FAA4
RPL4B	-0.11292	-1.41532	-0.3643	-0.0631887	-0.0240663	-0.78883		8		RPL4B
RPS1B	-0.727771	-1.62079	0.35819	-0.0573209	0.0790159	-1.00765		8		RPS1B
SSM4	-0.14342	-0.395582	-0.258271	-0.472037	0.13438	-0.978757		8		SSM4
RPL43A	-0.542187	-1.69245	-1.35982	-0.576177	-1.6572	-1.98312		8		RPL43A
HPT1	-0.727451	-0.391925	-0.731991	-1.24224	-0.86378	-0.976971		8		HPT1
SEN1	-0.241864	-1.15477	-0.417032	-0.192497	-0.0515182	-1.33458		8		SEN1
ARG7	0.00275866	-0.472228	-0.292402	-0.710748	-0.592139	-0.435217		8		ARG7
RPS30A	-0.846897	-1.48739	-0.706065	-0.767741	-0.788362	-1.40403		8		RPS30A
NOP1	-1.00974	-2.53041	0.532535	-0.169648	-0.758216	-1.23692		8		NOP1
BAR1	0.156362	-0.742484	-0.760242	-0.764784	0.00487548	-1.17026		8		BAR1
DRS1	-1.01811	-1.699	-0.0729314	-0.576134	-1.18151	-1.48211		8		DRS1
MIT1	0.0792127	-1.1679	0.560797	-0.469472	-0.476551	-1.49166		8		MIT1
NOP56	-0.869471	-2.17369	0.150681	-0.626485	-1.11778	-2.35439		8		NOP56
RPL26B	-0.888245	-1.97956	-1.23185	-1.51953	-1.65985	-2.13043		8		RPL26B
CCT6	-0.0584549	-0.393884	0.628315	-0.559073	0.373372	-0.062087		8		CCT6
NOG1	-0.649302	-1.91727	0.233853	-0.135729	-0.0915222	-1.04981		8		NOG1
RVB1	-0.540101	-1.45349	-0.256119	-0.673007	-1.82216	-2.22687		8		RVB1
SIC1	0.192829	-0.0206407	-0.618211	-0.0816236	-0.117212	-0.00703429		8		SIC1
SFG1	-1.29851	-2.90273	-0.787041	-1.0963	-0.867293	-2.81246		8		SFG1
CBK1	0.0681193	-0.313335	-0.0118003	-1.23917	-0.702034	-0.563189		8		CBK1
ODC2	-0.347233	-0.964416	-0.686287	-1.0132	-0.476627	-0.571455		8		ODC2
PCL7	-0.437794	-0.54759	-1.1789	-2.46035	-0.450098	-0.42999		8		PCL7
RPS23A	-0.622892	-1.28902	-0.469412	-0.510246	-0.430008	-0.513018		8		RPS23A
TRK1	0.197903	-0.215685	0.191884	-1.07641	-0.0720871	-0.0785037		8		TRK1
OAC1	0.0343316	-0.281742	-2.15049	-1.95517	-1.12346	-1.22652		8		OAC1
ERG25	-0.79851	-0.854472	-0.83635	-1.04553	-1.0377	-1.45089		8		ERG25
BAT1	-0.552532	-1.39585	-0.79687	-0.903695	-0.185023	-0.341426		8		BAT1
PUP3	0.104658	-0.101627	-0.337526	-1.29116	-0.969891	-0.429858		8		PUP3
POP1	-0.186314	-1.06715	-0.485128	-0.998968	-0.920215	-0.749276		8		POP1
PDE2	-0.216396	-0.128425	1.63097	-1.39411	-0.528908	-0.605215		8		PDE2
SAC3	0.389648	-0.232874	-0.142919	-0.442141	-0.48268	-0.322793		8		SAC3
MED2	-0.830563	-0.509082	0.385278	-0.818709	-0.254789	-0.237597		8		MED2
HSE1	0.36677	-0.0517364	0.0574217	-1.51968	-1.36429	-1.34576		8		HSE1
YRA1	0.144271	-0.125982	-0.905981	-1.10307	0.216085	-0.391299		8		YRA1
CLB1	-0.0830079	-1.36895	0.190963	-1.33496	-0.164489	-1.21595		8		CLB1
GCN3	-0.0789822	-1.42373	1.40059	-0.394391	0.00300141	-0.935349		8		GCN3
SRP40	-1.04377	-1.45735	-1.10034	-0.0527783	-0.467878	-1.03734		8		SRP40
GAS1	0.0132569	-0.879806	-0.0963701	-0.354752	0.0683856	-1.26458		8		GAS1
HCR1	-0.144792	-0.550588	-0.489576	-3.04213	-0.7905	-1.2255		8		HCR1
ERG6	0.107919	-1.01343	-0.127077	-0.618468	-0.872501	-1.80394		8		ERG6
KRE33	0.361517	-1.30581	-0.110131	-0.254734	-1.2703	-2.76869		8		KRE33
RRN3	-0.748613	-1.44307	0.695181	-0.235323	-0.0934359	-0.483279		8		RRN3
AMN1	-0.0202187	-0.349336	0.229504	-0.340663	0.48963	-0.295398		8		AMN1
RPL24A	-0.690153	-2.02146	-0.304093	-0.380055	-0.955846	-1.63224		8		RPL24A
CLN2	-0.141642	-1.46176	0.244543	-0.578122	-0.0881185	-1.25375		8		CLN2
CSI2	-0.381554	-2.29185	-0.58955	-0.0116408	-0.855908	-2.0958		8		CSI2
PSA1	0.0929103	-1.17121	0.140314	-0.1677	0.463601	-0.780694		8		PSA1
RPS18A	-0.545944	-1.48885	-0.674393	-0.321777	-1.50235	-1.71635		8		RPS18A
TEF4	-0.179304	-0.998704	-0.45317	-0.832186	-0.28223	-0.762569		8		TEF4
RPS19A	-0.427051	-1.44216	-0.443817	-0.0531808	-1.46044	-2.33388		8		RPS19A
PSY2	-0.763807	-1.24773	-0.405411	-1.43988	-0.727541	-1.38282		8		PSY2
NOP2	-0.733819	-2.32025	-0.269344	-0.839325	-1.76508	-2.26265		8		NOP2
RPS13	-0.392136	-1.52313	-0.159171	-0.219439	-0.531323	-0.751486		8		RPS13
GBP2	0.0665009	-0.211805	0.469736	-0.545185	-0.61116	-0.43596		8		GBP2
HNM1	-0.993694	-2.0598	-0.17296	-0.753078	-0.616914	-1.47413		8		HNM1
PTC2	-0.412164	-0.606747	-0.329959	-0.644668	-0.399417	-0.492141		8		PTC2
RPS5	0.0136669	-0.737349	-0.0982744	-0.0494665	-0.429018	-0.978385		8		RPS5
EEB1	-0.425461	-1.60462	0.16821	-1.68138	-0.263354	-0.553488		8		EEB1
REV1	-0.739609	-2.43524	0.0299802	-1.10977	-0.788394	-1.58757		8		REV1
EXO1	-0.189045	-0.982519	-0.651464	-0.410416	-0.86474	-0.805338		8		EXO1
MTR4	-0.682472	-1.77107	-1.55684	-0.804464	-1.7365	-3.39839		8		MTR4
REF2	-0.526289	-0.621665	-0.427265	-0.0287465	-1.0668	-0.774824		8		REF2
FRE1	0.574177	-1.10981	0.538429	-2.70251	-1.69911	-1.84168		8		FRE1
SGF73	0.193366	-0.0102907	-0.0933004	-0.0463599	0.0932779	-0.493967		8		SGF73
RPS8B	-0.628849	-1.61463	-0.29018	-0.130679	0.230957	-0.673868		8		RPS8B
ACP1	-0.411936	-0.341803	1.12141	-0.856856	-0.773258	-0.563757		8		ACP1
RPL31A	-0.64447	-1.95555	-0.817091	-1.42761	-0.982254	-2.14569		8		RPL31A
ERG11	-0.212489	-0.992516	-0.49297	-0.43902	0.301684	-0.193641		8		ERG11
RPS18B	-0.969402	-1.66711	-0.847181	-0.226047	-1.48849	-2.06328		8		RPS18B
IDI1	-0.769527	-1.61949	0.015049	-1.43248	-1.34882	-2.40629		8		IDI1
PTP3	-0.0951089	-1.08236	-1.07571	-0.431155	-0.153021	-1.26353		8		PTP3
PRY2	0.0417879	-0.686193	-0.687431	-0.561829	-0.648066	-0.327431		8		PRY2
HKR1	0.672209	-0.0685355	-0.167971	-2.37132	-0.86136	-1.98023		8		HKR1
MMR1	-0.424109	-1.61978	0.866226	-0.498127	-0.475629	-1.73921		8		MMR1
PHO85	-0.467348	-0.570795	-0.581223	-0.120432	-0.605473	-1.12411		8		PHO85
MET10	0.489141	-1.13316	-0.570827	-1.89443	-0.0718884	-0.821328		8		MET10
TIM50	-0.337081	-0.326095	0.830899	-0.326286	0.291932	-0.331787		8		TIM50
RPP0	-1.05469	-1.6566	-0.00800132	-0.700525	0.279486	-0.209357		8		RPP0
GCN4	0.225512	-0.0192374	-0.812857	-0.611865	-0.947293	-1.5658		8		GCN4
DUR1_2	0.154499	-0.17159	-0.271522	-0.676156	-0.550141	-0.661433		8		DUR1_2
RPS4A	-0.73011	-1.857	-0.0923288	-0.353803	-1.08834	-1.83593		8		RPS4A
RPS31	-0.651594	-1.47147	-0.762886	-0.628923	-0.825287	-1.35044		8		RPS31
MNN9	-1.16052	-2.19032	0.823642	-0.174334	-0.271374	-0.136416		8		MNN9
NSR1	-0.610757	-1.66968	-1.38854	-1.17912	-0.993665	-2.37623		8		NSR1
MPS2	-0.869007	-0.737308	-0.392059	-0.282066	-1.45545	-1.14294		8		MPS2
ITR1	-0.0431975	-1.59772	-0.0486791	-0.61597	-0.446435	-0.770077		8		ITR1
RPL31B	-0.996933	-2.54272	0.0988398	-0.7721	-1.09083	-1.63064		8		RPL31B
RRP9	-0.840308	-2.05274	0.0533302	-0.599166	-0.751692	-1.66784		8		RRP9
GCV1	0.132937	-1.1743	-0.403625	-0.57111	0.24402	-0.0166696		8		GCV1
IES5	0.165264	-0.709644	-0.286909	-1.18878	-1.15676	-1.37936		8		IES5
PDR5	0.705266	-0.249799	-0.89962	-0.851313	1.08465	-0.923151		8		PDR5
ATO3	-0.904644	-1.29104	-0.748512	-0.658544	0.153725	-0.842155		8		ATO3
AVT1	-0.0254007	-0.513116	0.160708	-1.62957	0.475443	-0.0385456		8		AVT1
DPS1	-0.346415	-0.80369	-0.0488707	-0.175466	-0.701236	-1.12247		8		DPS1
MDH2	0.555879	-0.372125	-0.932751	-2.91538	-0.446939	-0.630302		8		MDH2
ECM33	0.18749	-0.345464	-0.697666	-0.516506	0.33607	-0.252184		8		ECM33
RPS30B	-0.701169	-1.31774	-0.352027	-0.553327	-0.732993	-1.31443		8		RPS30B
SPT8	-0.0176258	-0.650958	-0.651178	-1.37154	-0.883813	-1.72765		8		SPT8
CMD1	-0.182321	-0.454061	-1.07075	-1.2378	-0.307416	-1.13064		8		CMD1
RPS23B	-0.925106	-1.68699	-1.02648	-0.412171	-0.602722	-1.03752		8		RPS23B
