# Supplementary material for: Nuclear RNA Decay Pathways Aid Rapid Remodeling of Gene Expression in Yeast
Source: Mol Cell. 2017 Mar 2;65(5):787–800.e5. doi: 10.1016/j.molcel.2017.01.005 (PMC5344683; doi:10.1016/j.molcel.2017.01.005)
Supplement: Table S3. GO Analysis of Clusters from Figure 2, Related to Figure 2 — This table includes GO terms, fold enrichment, and p values for the clusters in Figure 2. [file mmc4.xlsx]

## Sheet: Sheet1
Cluster	GO term	number (genome)	number (cluster)	Fold enrichment	p value
Cluster 1	trehalose biosynthetic process	7	6	16.24	0.0048
	glycolytic process	26	18	13.12	1.69e-11
	protein refolding	26	12	8.75	4.4e-05
Cluster 2	actin filament organization	55	7	11.57	0.00527
Cluster 4	NADH oxidation	10	5	22.88	0.0063
	cyclohydrolase activity	8	5	28.61	0.00117
	nuclear nucleosome	9	5	25.43	0.00133
Cluster 5	cellular amino acid biosynthetic process	119	10	9.58	0.000165
Cluster 6	vacuolar proton-transporting V-type ATPase, V0 domain	7	4	29.8	0.00791
Cluster 7	translation	373	83	4.62	8.08e-29
	ribosome	349	67	3.99	2.2e-19
Cluster 8	translation	373	129	5.17	1.17e-51
	ribosome	349	122	5.23	2.32e-49
