# Supplementary material for: Nuclear RNA Decay Pathways Aid Rapid Remodeling of Gene Expression in Yeast
Source: Mol Cell. 2017 Mar 2;65(5):787–800.e5. doi: 10.1016/j.molcel.2017.01.005 (PMC5344683; doi:10.1016/j.molcel.2017.01.005)
Supplement: Table S4. Analysis of Glycolytic Genes, Related to Figure 1 — This table includes raw data showing the changes in transcription and total RNA for glycolytic genes. [file mmc5.xlsx]

## Sheet: Sheet1
Gene	Pathway	Transcriptional fold increase (4 versus 0 min)	Transcriptional fold increase (8 versus 0 min)	Steady state RNA fold increase (8 versus 0 min)	Steady state RNA fold increase (16 versus 0 min)
GLK1	glycolysis	7.6	13.1	1.2	2
EMI2	glycolysis	6.1	10.3	1.1	2
HXK1	glycolysis	11.1	17.4	0.9	2.7
HXK2	glycolysis	1.5	1.7	1.1	1.1
PGI1	glycolysis/gluconeogenesis	1.6	1.2	1.1	1.1
PFK1	glycolysis	2.1	1.6	1.1	1.2
PFK2	glycolysis	1.4	0.8	1.2	1.2
FBP1	gluconeogenesis	not expressed	not expressed	not expressed	not expressed
TPI1	glycolysis	1.6	1.8	1.1	1.4
FBA1	gluconeogenesis	2.4	2.8	1.2	1.1
TDH1	glycolysis/gluconeogenesis	5.9	9.2	1.3	2.5
TDH2	glycolysis/gluconeogenesis	3	3.8	1.1	1.1
TDH3	glycolysis/gluconeogenesis	3	3.8	1.1	1.1
PGK1	glycolysis/gluconeogenesis	3.4	4.8	1.1	1.1
GPM1	glycolysis/gluconeogenesis	2.5	3.2	1.1	1.1
GPM2	glycolysis/gluconeogenesis	11.2	13.2	1.2	2.8
ENO1	glycolysis/gluconeogenesis	5.5	8.9	1.2	1.9
ENO2	glycolysis/gluconeogenesis	3.1	4.1	1.1	1.1
CDC19	glycolysis	2.3	2.2	1.1	1.2
PYC1	gluconeogenesis	3	4.1	1.1	1.6
PYC2	gluconeogenesis	1.8	2	1.1	1.2
PCK1	gluconeogenesis	not expressed	not expressed	not expressed	not expressed
