# Supplementary material for: Nuclear RNA Decay Pathways Aid Rapid Remodeling of Gene Expression in Yeast
Source: Mol Cell. 2017 Mar 2;65(5):787–800.e5. doi: 10.1016/j.molcel.2017.01.005 (PMC5344683; doi:10.1016/j.molcel.2017.01.005)
Supplement: Table S5. Primer Table, Related to STAR Methods — This table lists names and sequences of oligos used in this study. [file mmc6.xlsx]

## Sheet: Sheet1
Primer Name	Description	Forward/Reverse	Use	Sequence
oSB170	amplification of MET25 locus from W303 for genomic knockin	Forward	cloning	CGCCATTTCTTGAATGTATTTAAA
oSB171	amplification of MET25 locus from W303 for genomic knockin	Reverse	cloning	ATTGTTGCTGATTATGTACTCAG
oSB182	cloning MET25 promoter into AID* vector	Forward	cloning	atctAAGCTTcggatgcaagggttcgaat
oSB183	cloning MET25 promoter into AID* vector	Reverse	cloning	GGTACCCATTTTTTTgtatggatgggggtaatagaa
oSB184	cloning Hyg+	Forward	cloning	atcCAGCTGgacatggaggcccagaata
oSB185	cloning Hyg+	Reverse	cloning	atcAAGCTTcatcgatgaattcgagctcg
oSB186	amplification of Pmet25-AID-Flag from pSB031 for genomic knockin at the N-terminus of NRD1 in ySB036	Forward	cloning	ACAGGAAAGGAACCGGAAAGCAACAAACATACTAAACATCCCATAgacatggaggcccagaata
oSB187	amplification of Pmet25-AID-Flag from pSB031 for genomic knockin at the N-terminus of NRD1 in ySB036	Reverse	cloning	TGATTCCAAGGTAGCTACAAAATTTTGAAAATCGTCGTCCTGCTGatctggcgcgccAcatctaga
oSB108	TYE7 qPCR	Forward	qPCR	GTCGGATGAAAATGACGGAGC
oSB109	TYE7 qPCR (oligo F)	Reverse	qPCR/cloning	CCTATCGAGGAGCTGGATGC
oSB110	CTH1 qPCR	Forward	qPCR	CAGCTCCGAGGGGCATAATA
oSB111	CTH1 qPCR (oligo F)	Reverse	qPCR/cloning	CAAGGAGAAGGCCTTGGTGA
oSB176	ACT1 qPCR	Forward	qPCR	AGTGTGATGTCGATGTCCGT
oSB177	ACT1 qPCR	Reverse	qPCR	ATACCTGGGAACATGGTGGT
oSB208	snR13 extension qPCR	Forward	qPCR	GTTGCTGTTTGGCTTTTGCC
oSB209	snR13 extension qPCR	Reverse	qPCR	TGCAGCGCTACGATACAATG
oSB099	Mutating Nab3 site in TYE7 (oligo A)	Forward	cloning	taggatgtttaaacccacgtacgaaccgtaca
oSB116	Mutating Nab3 site in TYE7 (oligo C)	Reverse	cloning	agtaaagtagagtttttttagatcggt
oSB115	Mutating Nab3 site in TYE7 (oligo B)	Forward	cloning	accgatctaaaaaaactctactttact
oSB114	Mutating Nab3 site in TYE7 (oligo D)	Reverse	cloning	tggatcgaattcattggtgtttaagcaagcgtg
oSB105	Mutating Nab3 site in TYE7 (oligo E)	Forward	cloning	CATGCTGCTGCGGTCATTTCTTACCCTAGTAGTAATTCATTGTGCcggatccccgggttaatta
oSB096	Mutating Nab3 site in CTH1 (oligo A)	Forward	cloning	taggatgtttaaaccatctcttttagggtctgtg
oSB118	Mutating Nab3 site in CTH1 (oligo C)	Reverse	cloning	gcaagcgcaacatttttgcaaaaccgtc
oSB117	Mutating Nab3 site in CTH1 (oligo B)	Forward	cloning	gacggttttgcaaaaatgttgcgcttgc
oSB119	Mutating Nab3 site in CTH1 (oligo D)	Reverse	cloning	tggctagaattcAAAGGGCTTTGTTGTTGACC
oSB102	Mutating Nab3 site in CTH1 (oligo E)	Forward	cloning	TTAGGACATTCGGGAAAAATATACATATATGGCCCACTTCTCTCAcggatccccgggttaatta
